# Supplementary material for: Bifidobacterium animalis subsp. Lactis BX-BC08 modulates gut microbiota and secretes alpha-Ketoglutaric acid to alleviate MC903-induced atopic dermatitis
Source: J Transl Med. 2025 Jul 10;23:768. doi: 10.1186/s12967-025-06769-9 (PMC12247329; doi:10.1186/s12967-025-06769-9)
Supplement: Supplementary file 1 — Supplementary Material 1 [file 12967_2025_6769_MOESM1_ESM.xlsx]

## Sheet: Fig1
Fig1 C							ANOVA summary			Number of families	1
							F	133.4		Number of comparisons per family	3
							P value	<0.0001		Alpha	0.05
							P value summary	****
							Significant diff. among means (P < 0.05)?	Yes		Tukey's multiple comparisons test	Mean Diff.	95.00% CI of diff.	Below threshold?	Summary	Adjusted P Value
							R squared	0.957		nc vs. BHI	-119.1	-140.1 to -98.21	Yes	****	<0.0001	A-B
										nc vs. BX-BC08	-18.59	-39.53 to 2.349	No	ns	0.084	A-C
										BHI vs. BX-BC08	100.6	79.62 to 121.5	Yes	****	<0.0001	B-C
Days	nc						BHI												BX-BC08
1	0.22	0.21	0.2	0.2	0.2	0.19	0.22	0.21	0.2	0.2	0.18	0.21	0.18	0.22	0.22	0.2	0.23	0.2	0.2	0.2	0.19	0.18	0.17	0.2	0.2	0.18	0.22	0.19	0.19
2	0.2	0.2	0.18	0.2	0.18	0.2	0.18	0.2	0.18	0.2	0.21	0.2	0.21	0.22	0.21	0.23	0.2	0.22	0.2	0.21	0.2	0.17	0.18	0.21	0.2	0.2	0.2	0.19	0.21
3	0.2	0.2	0.21	0.2	0.2	0.19	0.21	0.24	0.21	0.21	0.22	0.22	0.25	0.24	0.22	0.23	0.25	0.21	0.24	0.24	0.23	0.2	0.23	0.21	0.21	0.22	0.23	0.22	0.22
4	0.2	0.21	0.19	0.21	0.2	0.2	0.25	0.26	0.25	0.24	0.24	0.26	0.28	0.29	0.26	0.28	0.31	0.25	0.24	0.24	0.25	0.24	0.23	0.24	0.24	0.22	0.22	0.24	0.25
5	0.18	0.18	0.21	0.2	0.19	0.18	0.23	0.24	0.25	0.33	0.28	0.28	0.31	0.32	0.34	0.35	0.32	0.32	0.27	0.25	0.27	0.29	0.24	0.28	0.3	0.27	0.26	0.25	0.27
6	0.18	0.19	0.18	0.18	0.2	0.19	0.21	0.31	0.34	0.36	0.35	0.38	0.28	0.38	0.37	0.41	0.36	0.38	0.34	0.29	0.25	0.28	0.27	0.32	0.28	0.26	0.26	0.26	0.23
7	0.22	0.19	0.2	0.2	0.2	0.19	0.43	0.37	0.39	0.4	0.37	0.41	0.42	0.4	0.38	0.4	0.41	0.42	0.37	0.33	0.33	0.35	0.34	0.32	0.35	0.32	0.37	0.31	0.34
8	0.22	0.2	0.21	0.19	0.17	0.22	0.43	0.38	0.38	0.44	0.39	0.41	0.37	0.41	0.43	0.42	0.42	0.44	0.36	0.34	0.35	0.41	0.37	0.35	0.36	0.36	0.38	0.34	0.35
9	0.2	0.17	0.19	0.2	0.18	0.18	0.46	0.45	0.44	0.48	0.46	0.42	0.42	0.43	0.43	0.45	0.45	0.45	0.37	0.35	0.34	0.38	0.35	0.36	0.36	0.39	0.35	0.35	0.37
10	0.21	0.2	0.18	0.18	0.18	0.19	0.44	0.47	0.45	0.46	0.47	0.47	0.47	0.52	0.46	0.43	0.43	0.46	0.36	0.36	0.37	0.37	0.36	0.34	0.32	0.34	0.36	0.33	0.33
11	0.22	0.2	0.18	0.17	0.17	0.2	0.47	0.5	0.47	0.48	0.5	0.53	0.49	0.53	0.5	0.49	0.48	0.5	0.37	0.35	0.41	0.42	0.36	0.33	0.32	0.32	0.36	0.35	0.32
12	0.19	0.19	0.17	0.2	0.18	0.2	0.5	0.53	0.49	0.51	0.51	0.49	0.48	0.53	0.5	0.5	0.51	0.53	0.35	0.38	0.36	0.39	0.45	0.4	0.37	0.39	0.38	0.38	0.34
13	0.23	0.19	0.18	0.18	0.2	0.22		0.52	0.53	0.51	0.5	0.52	0.49	0.54	0.51	0.5	0.49	0.55	0.36	0.38	0.36	0.39	0.41	0.41	0.38	0.4	0.4	0.39	0.35
14	0.2	0.2	0.21	0.19	0.21	0.23		0.54	0.55			0.59	0.52	0.44	0.51	0.56	0.59	0.58	0.37	0.41	0.4	0.42	0.4	0.42	0.39	0.4	0.43	0.37	0.43
Fig1 D
				Two-way ANOVA	Ordinary
				Alpha	0.05					Number of families	3
										Number of comparisons per family	3
				Source of Variation	% of total variation	P value	P value summary	Significant?		Alpha	0.05
				Interaction	24.22	<0.0001	****	Yes
				Row Factor	33.23	<0.0001	****	Yes		Tukey's multiple comparisons test	Mean Diff.	95.00% CI of diff.	Below threshold?	Summary	Adjusted P Value
				Column Factor	41.68	<0.0001	****	Yes
										1
				ANOVA table	SS	DF	MS	F (DFn, DFd)	P value	nc vs. BHI	0	-0.4965 to 0.4965	No	ns	>0.9999
				Interaction	157.8	4	39.44	F (4, 45) = 313.2	P<0.0001	nc vs. BX-BC08	0	-0.4965 to 0.4965	No	ns	>0.9999
				Row Factor	216.4	2	108.2	F (2, 45) = 859.4	P<0.0001	BHI vs. BX-BC08	0	-0.4965 to 0.4965	No	ns	>0.9999
				Column Factor	271.4	2	135.7	F (2, 45) = 1078	P<0.0001
				Residual	5.667	45	0.1259			7
										nc vs. BHI	-6.167	-6.663 to -5.670	Yes	****	<0.0001
										nc vs. BX-BC08	-1.667	-2.163 to -1.170	Yes	****	<0.0001
										BHI vs. BX-BC08	4.5	4.003 to 4.997	Yes	****	<0.0001
										14
										nc vs. BHI	-10	-10.50 to -9.503	Yes	****	<0.0001
										nc vs. BX-BC08	-3.667	-4.163 to -3.170	Yes	****	<0.0001
										BHI vs. BX-BC08	6.333	5.837 to 6.830	Yes	****	<0.0001
Days	nc						BHI						BX-BC08
1	0	0	0	0	0	0	0	0	0	0	0	0	0	0	0	0	0	0
7	1	0	0	0	0	0	6	7	6	6	7	6	2	2	2	2	2	1
14	1	1	0	0	0	0	10	10	11	10	10	11	4	4	4	4	4	4
Fig1 F
				ANOVA summary						Number of families	1
				F	56.39					Number of comparisons per family	3
				P value	<0.0001					Alpha	0.05
				P value summary	****
				Significant diff. among means (P < 0.05)?	Yes					Tukey's multiple comparisons test	Mean Diff.	95.00% CI of diff.	Below threshold?	Summary	Adjusted P Value
				R squared	0.8186					nc vs. BHI	-96.58	-122.1 to -71.01	Yes	****	<0.0001	A-B
										nc vs. BX-BC08	-31.44	-57.34 to -5.534	Yes	*	0.0152	A-C
										BHI vs. BX-BC08	65.14	45.09 to 85.19	Yes	****	<0.0001	B-C
nc	BHI	BX-BC08
8.53133	81.1867	58.3267
8.176	126.007	29.4133
7.71267	93.2533	20.66
8.696	106	38.96
11.9293	72.78	45.5333
	94.7867	44.22
	124.167	39.9667
	161.993	70.56
	100.567	30.78
	116.453	48.3133
	77.6733	18.1887
	112.173
Fig1 G
				ANOVA summary						Number of families	1
				F	7.163					Number of comparisons per family	3
				P value	0.0138					Alpha	0.05
				P value summary	*
				Significant diff. among means (P < 0.05)?	Yes					Tukey's multiple comparisons test	Mean Diff.	95.00% CI of diff.	Below threshold?	Summary	Adjusted P Value
				R squared	0.6142					nc vs. BHI	-1.863	-3.556 to -0.1708	Yes	*	0.0322	A-B
										nc vs. BX-BC08	0.2277	-1.465 to 1.920	No	ns	0.9258	A-C
										BHI vs. BX-BC08	2.091	0.3985 to 3.783	Yes	*	0.018	B-C
nc	BHI	BX-BC08
2.26201	3.30511	0.884025
1.97151	4.75546	1.28802
1.28932	3.32099	0.883901
0.4077	2.00181	1.96374
				ANOVA summary						Number of families	1
				F	6.411					Number of comparisons per family	3
				P value	0.009					Alpha	0.05
				P value summary	**
				Significant diff. among means (P < 0.05)?	Yes					Tukey's multiple comparisons test	Mean Diff.	95.00% CI of diff.	Below threshold?	Summary	Adjusted P Value
				R squared	0.4449					nc vs. BHI	-4.101	-7.383 to -0.8185	Yes	*	0.0139	A-B
										nc vs. BX-BC08	-0.417	-3.580 to 2.746	No	ns	0.9385	A-C
										BHI vs. BX-BC08	3.684	0.5209 to 6.847	Yes	*	0.0216	B-C
nc	BHI	BX-BC08
1.69552	6.39047	3.10515
1.69552	6.39047	3.40964
2.23715	2.93977	1.72137
0.247527	2.91263	0.650392
2.56152	12.0391	0.81554
0.415796	2.78643	0.841696
		2.70352
				ANOVA summary						Number of families	1
				F	12.42					Number of comparisons per family	3
				P value	0.0002					Alpha	0.05
				P value summary	***
				Significant diff. among means (P < 0.05)?	Yes					Tukey's multiple comparisons test	Mean Diff.	95.00% CI of diff.	Below threshold?	Summary	Adjusted P Value
				R squared	0.4885					nc vs. BHI	-1.929	-2.893 to -0.9644	Yes	***	0.0001	A-B
										nc vs. BX-BC08	-0.6459	-1.578 to 0.2858	No	ns	0.216	A-C
										BHI vs. BX-BC08	1.283	0.2562 to 2.310	Yes	*	0.0122	B-C
nc	BHI	BX-BC08
1.48952	4.0081	0.929435
0.189069	5.41459	2.56568
0.722702	2.37595	2.19326
1.02094	2.15459	1.80611
1.96976	4.27357	2.67163
2.4432	1.9019	2.1676
1.34557	2.71796	1.32956
0.713193	2.37434	1.50349
0.344222		1.66024
1.37692
1.93171
1.13815
				ANOVA summary						Number of families	1
				F	6.536					Number of comparisons per family	3
				P value	0.0153					Alpha	0.05
				P value summary	*
				Significant diff. among means (P < 0.05)?	Yes					Tukey's multiple comparisons test	Mean Diff.	95.00% CI of diff.	Below threshold?	Summary	Adjusted P Value
				R squared	0.5666					nc vs. BHI	-0.1438	-0.9558 to 0.6683	No	ns	0.8797	A-B
										nc vs. BX-BC08	0.7838	0.01341 to 1.554	Yes	*	0.0462	A-C
										BHI vs. BX-BC08	0.9276	0.1572 to 1.698	Yes	*	0.02	B-C
nc	BHI	BX-BC08
0.490061	0.322197	0.142789
0.923369	1.59735	0.455362
0.677793	1.21458	0.0495956
1.64103	1.17319	0.0500947
		0.048487
Fig1 H
				Unpaired t test
				P value	<0.0001
				P value summary	****
				Significantly different (P < 0.05)?	Yes
				One- or two-tailed P value?	Two-tailed
				t, df	t=16.13, df=4
				How big is the difference?
				Mean of column A	108.4
				Mean of column B	27.07
				Difference between means (B - A) ± SEM	-81.37 ± 5.043
				95% confidence interval	-95.37 to -67.37
				R squared (eta squared)	0.9849
BHI	BX-BC08
100	26.4729			F test to compare variances
112.66	22.6142			F, DFn, Dfd	2.335, 2, 2
112.66	32.1244			P value	0.5997
				P value summary	ns
				Significantly different (P < 0.05)?	No
				Unpaired t test
				P value	0.0245
				P value summary	*
				Significantly different (P < 0.05)?	Yes
				One- or two-tailed P value?	Two-tailed
				t, df	t=3.517, df=4
				How big is the difference?
				Mean of column A	147.2
				Mean of column B	52.1
				Difference between means (B - A) ± SEM	-95.06 ± 27.03
				95% confidence interval	-170.1 to -20.02
				R squared (eta squared)	0.7556
BHI	BX-BC08			F test to compare variances
125.639	44.8355			F, DFn, Dfd	54.10, 2, 2
115.44	56.2125			P value	0.0363
200.405	55.2416			P value summary	*
				Significantly different (P < 0.05)?	Yes
				Unpaired t test
				P value	0.0107
				P value summary	*
				Significantly different (P < 0.05)?	Yes
				One- or two-tailed P value?	Two-tailed
				t, df	t=2.942, df=14
				How big is the difference?
				Mean of column A	726.4
				Mean of column B	420.2
				Difference between means (B - A) ± SEM	-306.2 ± 104.1
				95% confidence interval	-529.5 to -82.96
				R squared (eta squared)	0.382
				F test to compare variances
				F, DFn, Dfd	2.900, 8, 6
BHI	BX-BC08			P value	0.2114
1015.17	225.256			P value summary	ns
867.367	456.884			Significantly different (P < 0.05)?	No
646.066	506.135
777.892	301.724
665.188	581.321
1051.48	301.724
491.972	568.355
740.76
281.836

## Sheet: Fig2-Bacteria Geno
CAZy									eggNOG									KEGG								CARD								MGEs
sampleID	ACE	chao1	shannon	simpson	observed_species	goods_coverage			sampleID	ACE	chao1	shannon	simpson	observed_species	goods_coverage			sampleID	ACE	chao1	shannon	simpson	observed_species	goods_coverage		sampleID	ACE	chao1	shannon	simpson	observed_species	goods_coverage		sampleID	ACE	chao1	shannon	simpson	observed_species	goods_coverage
NB1	278.956	276.5	5.88014	0.968247	272	0.999997			NB1	24	24	3.83466	0.902415	24	1			NB1	2397.91	2402.6	9.51377	0.997693	2359	0.999995		NB1	123.11	122.2	0.0177771	0.00233239983814	121	1		NB1	438.666	442	6.58334	0.977857	433	0.999991
NB2	276.779	276.111	5.85498	0.9667	276	1			NB2	24	24	3.83823	0.901373	24	1			NB2	2373.69	2378.5	9.75796	0.99798	2360	0.999997		NB2	116.639	116	0.0325181162577	0.00403312852144	115	1		NB2	426.018	426	5.42833	0.946325	425	1
NB3	257.437	257	5.91181	0.969299	254	0.999998			NB3	24	24	3.82011	0.900147	24	1			NB3	2220.22	2228.17	9.52948	0.997694	2179	0.999995		NB3	117.128	116.75	0.0177251126354	0.00231484011324	116	1		NB3	431.102	430.2	6.6531	0.979161	429	0.999996
NB6	256.744	255.143	5.90996	0.969505	253	0.999998			NB6	24	24	3.80378	0.897699	24	1			NB6	2191.28	2205.04	9.58167	0.997716	2178	0.999997		NB6	121.358	121.2	0.0185690493347	0.00247029484989	121	1		NB6	429.068	429	6.19106	0.968266	428	0.999994
NB8	262.935	261.429	5.88129	0.968937	261	0.999999			NB8	24	24	3.82109	0.898657	24	1			NB8	2235.59	2231.04	9.54949	0.99785	2194	0.999995		NB8	111.144	120	0.0182231325162	0.00247061787611	110	1		NB8	397.642	398.5	5.95535	0.957597	393	0.999985
NB10	291.884	291.5	5.79087	0.964319	291	0.999999			NB10	24	24	3.84217	0.903053	24	1			NB10	2438.88	2439.88	9.57584	0.997709	2435	0.999999		NB10	124.744	123.75	0.0166947	0.0021619007556	123	1		NB10	431	431	6.33014	0.969851	431	1
NB12	288.547	288.2	5.77906	0.96394	288	0.999999			NB12	24	24	3.83864	0.902707	24	1			NB12	2423.29	2423.07	9.5628	0.997665	2422	1		NB12	123.268	123	0.0161308761818	0.00209524975494	123	1		NB12	437.433	438	6.19737	0.965358	436	0.999997
T1	277.236	276.75	5.67097	0.968157	276	0.999999			T1	24	24	3.89989	0.91142	24	1			T1	2381.36	2385	9.16623	0.9971	2373	0.999999		T1	108.342	107.667	0.0169674712735	0.0023768600728	106	1		T1	371.729	371.091	4.43104	0.890125	367	0.999996
T2	263.907	263.429	5.783	0.964692	257	0.999997			T2	24	24	3.83539	0.902451	24	1			T2	2248.65	2242.21	9.54892	0.997702	2213	0.999995		T2	105.056	102.583	0.0157275259435	0.0020812383355	95	1		T2	358.064	357.333	5.68364	0.949416	355	0.99999
T4	218.428	217.5	5.82267	0.971556	216	0.999999			T4	24	24	3.89513	0.909483	24	1			T4	1971.23	1970.56	9.53551	0.997779	1964	0.999999		T4	109	109	0.0203328892234	0.00265026876339	109	1		T4	410	410	4.99719	0.905622	410	1
T5	257.974	257.5	5.78378	0.970519	257	0.999999			T5	24	24	3.87335	0.907372	24	1			T5	2225.55	2219.64	9.28997	0.997276	2197	0.999996		T5	89.8181	88.5	0.0177199860362	0.00244724181677	69	1		T5	338.907	339.333	4.49218	0.88802	328	0.999991
T6	264.949	264.429	5.69075	0.963384	263	0.999999			T6	24	24	3.83698	0.902539	24	1			T6	2310.91	2322.55	9.48405	0.99771	2297	0.999997		T6	108.931	104.1	0.0135776584161	0.00186451674586	87	1		T6	340.284	340.5	5.12415	0.927138	334	0.999984
T8	271.984	273.2	5.51056	0.954723	269	0.999998			T8	24	24	3.83288	0.901553	24	1			T8	2365.74	2371.58	9.36155	0.997354	2350	0.999997		T8	129.381	126.667	0.0153886623253	0.00196480935066	122	1		T8	390.8	391.5	5.60963	0.959201	386	0.999995
T12	277.328	283.333	5.31407	0.95151	274	0.999998			T12	24	24	3.82406	0.902338	24	1			T12	2413.78	2423.2	9.09135	0.996995	2401	0.999998		T12	126.689	126.167	0.0232883092315	0.00323051466559	126	1		T12	443.535	442.125	5.06528	0.927744	438	0.999993
sampleID	ACE	chao1	shannon	simpson	observed_species	goods_coverage			sampleID	ACE	chao1	shannon	simpson	observed_species	goods_coverage			sampleID	ACE	chao1	shannon	simpson	observed_species	goods_coverage		assemble								sampleID	ACE	chao1	shannon	simpson	observed_species	goods_coverage
NB1	167.209	166	5.37998	0.960271	165	0.999999			NB1	27477.4	27689.2	11.7144	0.998779	26751	0.999988			NB1	7535.38	7578.43	10.7174	0.999033	7337	0.999982		SampleID	Total len(bp)	Scaftigs num	Average len(bp)	N50 len(bp)	N90 len(bp)	Max len(bp)		NB1	118.179	118	4.30041	0.874586	117	0.999974
NB2	164.474	164	5.27542	0.957216	164	1			NB2	27874.8	27967.9	11.9456	0.99898	27705	0.999996			NB2	7788.37	7807.72	11.1273	0.999163	7748	0.999994		NB1	491158744	260947	1882.22	4109	647	420352		NB2	114.735	114.25	4.29577	0.827115	114	0.99999
NB3	162.521	163	5.39098	0.960163	158	0.999998			NB3	24049.4	24204.2	11.693	0.998694	23287	0.999991			NB3	6549.11	6606.9	10.729	0.999004	6301	0.999985		NB2	306565590	152471	2010.65	4307	677	466994		NB3	111.604	111	4.05951	0.867222	110	0.99997
NB6	162.349	160.6	5.34042	0.958496	160	0.999999			NB6	22449.6	22692.7	11.6429	0.99856	22147	0.999994			NB6	6020.79	6091.14	10.7508	0.99891	5958	0.999992		NB3	507436003	268067	1892.94	4301	646	361223		NB6	109.794	109.143	3.12123	0.688812	109	0.999972
NB8	160.888	160.2	5.26716	0.958252	160	0.999999			NB8	24722.9	24698.5	11.6714	0.998797	24219	0.999992			NB8	6764.01	6749.75	10.7516	0.998996	6579	0.999986		NB6	561500032	301851	1860.19	3792	653	357994		NB8	107.522	109	3.89961	0.860923	106	0.999967
NB10	174.359	174	5.23374	0.953792	174	1			NB10	28671.5	28691.6	11.7657	0.998892	28602	0.999998			NB10	7948.48	7951.71	10.8179	0.999069	7936	0.999998		NB8	264422887	153056	1727.62	3183	625	339189		NB10	125	125	4.17021	0.851603	125	1
NB12	171	171	5.21974	0.953017	171	1			NB12	28354.4	28358	11.7372	0.998854	28315	0.999999			NB12	7884.67	7886.12	10.7958	0.999042	7876	0.999998		NB10	555649280	345885	1606.46	2413	623	420254		NB12	128.305	128	3.92136	0.825749	126	0.999973
T1	164	164	5.22339	0.959827	164	1			T1	26695.9	26731.9	11.383	0.998952	26581	0.999997			T1	7620.06	7633.19	10.3043	0.99881	7597	0.999997		NB12	490090596	310237	1579.73	2339	618	367939		T1	90.9336	93	2.39602	0.668887	90	0.999973
T2	164.054	163.2	5.25008	0.954375	162	0.999999			T2	23995.5	23816.2	11.7066	0.99883	23193	0.999989			T2	6506.51	6464.04	10.7475	0.999045	6232	0.999982		T1	224689515	172151	1305.19	1473	591	326169		T2	98.714	97.5	3.78771	0.8254	95	0.999942
T4	132.42	131.333	5.35859	0.962473	131	0.999999			T4	18998.8	18991.8	11.753	0.999121	18884	0.999998			T4	5399.03	5402.79	10.7296	0.999057	5371	0.999998		T2	447610903	256023	1748.32	3130	637	420243		T4	88.2714	88	4.09695	0.894174	88	0.999984
T5	157.294	157	5.28446	0.960393	157	1			T5	24178.8	24146.1	11.4336	0.998736	23918	0.999995			T5	6644.72	6625.62	10.4342	0.998846	6561	0.999992		T4	111325966	27637	4028.15	31664	1027	546731		T5	74.744	74.2	3.33984	0.823466	74	0.999965
T6	159.404	159	5.20241	0.955309	159	1			T6	26221.1	26263.4	11.6489	0.998873	26076	0.999996			T6	7242.4	7271.6	10.6127	0.998921	7190	0.999993		T5	288977396	179927	1606.08	2424	624	317486		T6	91.8956	90.6667	2.5259	0.596456	89	0.999968
T8	167.613	166	4.95856	0.941058	164	0.999999			T8	27028.7	27041.6	11.5796	0.998991	26801	0.999995			T8	7582.19	7585.5	10.5668	0.998812	7529	0.999994		T6	260798098	134023	1945.92	4408	655	338887		T8	107.748	106.5	3.77483	0.88321	106	0.999989
T12	166.656	167	4.78084	0.937254	166	1			T12	27944	28024.3	11.1494	0.998565	27727	0.999995			T12	7798.35	7821.08	10.2435	0.998479	7755	0.999995		T8	243168420	131590	1847.92	3649	645	766999		T12	117.263	117	2.20606	0.523445	117	0.999997
																										T12	165179946	105644	1563.55	2277	612	255579
sampleID	ACE	chao1	shannon	simpson	observed_species	goods_coverage			sampleID	ACE	chao1	shannon	simpson	observed_species	goods_coverage			sampleID	ACE	chao1	shannon	simpson	observed_species	goods_coverage										sampleID	ACE	chao1	shannon	simpson	observed_species	goods_coverage
NB1	2311.4	2313.85	8.75434	0.99641	2253	0.999962			NB1	275303	276496	15.1176	0.999894	270330	0.999937			NB1	6	6	2.03556	0.679122	6	1		Clean								NB1	2119.78	2146	6.96324	0.974174	2081	0.999952
NB2	2317.08	2325.1	9.33814	0.997539	2297	0.999985			NB2	254148	255257	15.1448	0.999891	250269	0.99995			NB2	6	6	2.06584	0.690485	6	1		SampleID	Raw_Base(G)	Clean_Base(G)	Clean_Q20(%)	Clean_Q30(%)	Clean_GC(%)	Effective(%)	NonHost_Base(G)	NB2	1940.61	1953.03	6.95494	0.975999	1877	0.999984
NB3	2034.91	2064.11	8.7627	0.996411	1963	0.999963			NB3	257991	259117	15.1856	0.999892	254130	0.999951			NB3	6	6	2.04438	0.681445	6	1		NB1	15.32	15.22	98.36	95.2	47.85	99.38	15.22	NB3	2001.5	2023.12	6.54142	0.963395	1973	0.999964
NB6	1935.56	1958.14	8.76936	0.996438	1918	0.999982			NB6	262476	263825	15.3222	0.999893	259299	0.999956			NB6	6	6	2.06706	0.689854	6	1		NB2	16.54	16.39	98.35	95.22	44.27	99.06	15.31	NB6	2154.16	2179.68	6.26854	0.960082	2123	0.999953
NB8	1996.51	1987.26	8.85122	0.996928	1958	0.999977			NB8	242380	242264	14.8504	0.999869	239065	0.999954			NB8	6	6	2.05243	0.685383	6	1		NB3	15.65	15.52	98.23	94.91	47.47	99.15	14.87	NB8	1873.05	1869.76	5.62465	0.909631	1842	0.99997
NB10	2461.98	2464.12	8.86083	0.996684	2456	0.999993			NB10	286312	286821	15.1586	0.999897	284135	0.999966			NB10	6	6	2.0815	0.696191	6	1		NB6	17.57	17.41	98.28	94.98	46.73	99.11	17.34	NB10	2215.52	2241.35	6.8555	0.968842	2179	0.999969
NB12	2430.38	2429.39	8.81121	0.996582	2427	0.999996			NB12	280615	280573	15.1364	0.999894	279535	0.999979			NB12	6	6	2.08914	0.699133	6	1		NB8	14.08	13.94	98.33	95.2	42.81	98.97	12.22	NB12	2170.41	2167.18	6.6758	0.963813	2152	0.999982
T1	2280.74	2280.5	8.06322	0.993821	2274	0.999994			T1	248147	248238	14.0148	0.999829	246582	0.999971			T1	6	6	2.08458	0.69755	6	1		NB10	14.93	14.83	98.48	95.45	45.42	99.28	14.76	T1	1806.36	1813.53	6.23861	0.971097	1761	0.999966
T2	2034.58	2024.15	8.70645	0.996479	1951	0.999961			T2	256472	256423	15.1434	0.999898	252974	0.999954			T2	6	6	2.0708	0.692384	6	1		NB12	10.74	10.65	98.88	96.8	45.41	99.17	10.63	T2	1900.2	1895.44	6.4329	0.965607	1860	0.999961
T4	1558.71	1558.54	8.46843	0.995352	1546	0.999993			T4	148978	149028	14.6963	0.999879	148065	0.999986			T4	6	6	2.01607	0.672065	6	1		T1	10.96	10.84	98.66	96.24	54.85	98.89	10.81	T4	1416.43	1418.16	7.34319	0.985965	1403	0.999986
T5	1986.14	1977.51	8.16359	0.994297	1956	0.99998			T5	228712	228649	14.4749	0.999858	226568	0.999966			T5	6	6	2.09218	0.699031	6	1		T2	11.72	11.6	98.85	96.72	46.56	99.03	11.6	T5	1583.39	1579.06	6.55139	0.977364	1531	0.999957
T6	2128.41	2137.11	8.54794	0.996204	2114	0.999986			T6	244335	244497	14.6607	0.999871	242484	0.999969			T6	6	6	2.06032	0.689028	6	1		T4	12.73	12.61	98.81	96.55	52.82	99.13	12.61	T6	1635.94	1640.53	5.60566	0.924991	1592	0.999963
T8	2272.32	2273.66	8.54739	0.995643	2253	0.999986			T8	249062	249232	14.3956	0.99986	245561	0.999954			T8	6	6	2.1003	0.705895	6	1		T5	10.76	10.65	98.7	96.3	54.36	98.96	10.64	T8	1873.83	1876.35	6.73068	0.976043	1816	0.999976
T12	2348.35	2385.42	8.12243	0.99476	2311	0.999981			T12	257149	257995	13.6333	0.999767	252440	0.999944			T12	6	6	2.13562	0.719564	6	1		T6	10.34	10.26	98.91	96.77	44.45	99.23	10.26	T12	2023.07	2028.48	5.4178	0.912601	1951	0.999969
																										T8	13.37	13.21	99.05	97.17	40.35	98.8	12.54
Database	Category	Description							Database	Category	Description							sampleID	ACE	chao1	shannon	simpson	observed_species	goods_coverage		T12	14.38	14.23	98.96	96.97	39.88	98.99	14.18
CAZy	level1	6 Functions							eggNOG	level1	24 Functions							NB1	46	46	4.46826	0.941556	46	1
CAZy	level2	CAZy family (e.g. GT51)							eggNOG	level2	ortholog group description							NB2	46	46	4.44694	0.939682	46	1
CAZy	level3	EC number [e.g. murein polymerase (EC 2.4.1.129)]							eggNOG	og	ortholog group ID (e.g. ENOG410YU5S)							NB3	46	46	4.4731	0.941624	46	1
																		NB6	46	46	4.45708	0.940464	46	1
Database	Category	Description							ORFs_NO.	1869431								NB8	46	46	4.45879	0.940362	46	1
KEGG	level1	6 sections							Integrity_start	413,720(22.13%)								NB10	46	46	4.47684	0.94161	46	1
KEGG	level2	43 domains							Integrity_end	364,288(19.49%)								NB12	46	46	4.47176	0.941341	46	1
KEGG	level3	KEGG pathways (e.g. ko00010)							Integrity_none	185,468(9.92%)								T1	46	46	4.42964	0.938869	46	1
KEGG	KO	KEGG ortholog group (e.g. K00010)							Integrity_all	905,955(48.46%)								T2	46	46	4.4671	0.941245	46	1
KEGG	ec	KEGG EC Number(e.g. EC 3.4.1.1)							Total_Len.(Mbp)	1265.79								T4	45	45	4.40703	0.937514	45	1
eggNOG	level1	24 Functions							Average_Len.(bp)	677.1								T5	46	46	4.45028	0.940064	46	1
eggNOG	level2	ortholog group description							GC_Percent	48.91								T6	46	46	4.45876	0.940537	46	1
eggNOG	og	ortholog group ID (e.g. ENOG410YU5S)																T8	46	46	4.46505	0.941511	46	1
CAZy	level1	6 Functions																T12	46	46	4.39753	0.936343	46	1
CAZy	level2	CAZy family (e.g. GT51)
CAZy	level3	EC number [e.g. murein polymerase (EC 2.4.1.129)]																sampleID	ACE	chao1	shannon	simpson	observed_species	goods_coverage
																		NB1	417	417	6.87045	0.98754	417	1
Fig2A							Fig2B											NB2	422	422	6.87373	0.987023	422	1
Dunn_posthoc_Observed							Dunn_posthoc_Shannon											NB3	404.763	404.25	6.87456	0.987576	404	1
Kruskal-Wallis chi-squared = 8.8478, df = 2, p-value = 0.01							Kruskal-Wallis chi-squared = 8.0187, df = 2, p-value = 0.02											NB6	390.199	390	6.86426	0.987198	390	1
Method	Kruskal-Wallis rank sum test						Method	Kruskal-Wallis rank sum test										NB8	424.273	424	6.87415	0.987368	421	1
Post-test	dunn.test ;Bonferroni correction						Post-test	dunn.test ;Bonferroni correction										NB10	417	417	6.85027	0.986762	417	1
																		NB12	416	416	6.82864	0.986547	416	1
Comparison	Z	P_unadj	P_adj				Comparison	Z	P_unadj	P_adj								T1	420.415	420	6.73756	0.98488	420	1
NB - NC	1.3802	0.0837627	0.251288				NB - NC	0.0956573	0.461896	1								T2	413.312	414	6.8239	0.986817	411	1
NB - T	2.96383	0.00151916	0.00455748				NB - T	2.64628	0.00406911	0.0122073								T4	334.398	334	6.82826	0.98678	334	1
NC - T	0.915577	0.179944	0.539833				NC - T	1.95414	0.0253422	0.0760265								T5	416.298	416	6.7499	0.985267	416	1
																		T6	416.086	415	6.85224	0.986933	415	1
																		T8	423.517	423	6.71715	0.985253	423	1
																		T12	417.394	417	6.54993	0.983	417	1
																		sampleID	ACE	chao1	shannon	simpson	observed_species	goods_coverage
																		NB1	328.703	328.5	7.22461	0.99129	328	1
																		NB2	332.242	332	7.31486	0.991802	332	1
																		NB3	322.741	322.5	7.24136	0.991428	322	1
																		NB6	327.366	327	7.27121	0.991681	327	1
																		NB8	325.613	325.2	7.2507	0.991586	325	1
																		NB10	330	330	7.25665	0.991316	330	1
																		NB12	328	328	7.24817	0.991251	328	1
																		T1	331.381	331	6.92998	0.989006	331	1
																		T2	327.023	326.75	7.24	0.99131	326	1
																		T4	305.568	305	7.1666	0.990628	305	1
																		T5	324.276	324	7.01369	0.989541	323	1
																		T6	323.856	323.5	7.20346	0.991158	323	1
																		T8	328.484	328	7.08895	0.98946	328	1
																		T12	331.003	330.333	6.87874	0.988187	330	1

## Sheet: Fig3-Bacteria Metabolism
Compound_ID	Name	Formula	Molecular Weight	RT [min]	m/z	mzCloud_Results	mzVault_Results	MassList_Results	Class_I	Class_II	Class_III	Class_IV	FC	log2FC	Pvalue	ROC	VIP	Up.Down	neg_BX1	neg_BX2	neg_BX3	neg_BX4	neg_BX5	neg_BHI1	neg_BHI2	neg_BHI3	neg_BHI4	neg_BHI5	FDR
Com_216_neg	o-Toluic Acid	C8 H8 O2	136.052	5.199	181.051	No results	No results	Full match					17.1104	4.0968	2.03906e-12	1	1.41691	up	5.16671e+08	6.02634e+08	5.65462e+08	6.01697e+08	5.91215e+08	3.13697e+07	3.41586e+07	3.63053e+07	3.38238e+07	3.25258e+07	1.29591e-10
Com_231_neg	Homovanillic acid	C9 H10 O4	182.058	5.201	181.051	No results	No results	Full match	Benzenoids	Phenols	Methoxyphenols	Methoxyphenols	17.1159	4.09727	2.42226e-12	1	1.41695	up	5.16671e+08	6.02634e+08	5.65462e+08	6.01697e+08	5.91215e+08	3.14276e+07	3.42258e+07	3.6126e+07	3.38238e+07	3.25258e+07	1.29591e-10
Com_150_neg	N-Acetyl-L-methionine	C7 H13 N O3 S	191.062	5.253	190.054	Full match	Full match	Full match	Organic acids and derivatives	Carboxylic acids and derivatives	Amino acids, peptides, and analogues	Methionine and derivatives	7.36283	2.88026	9.22141e-11	1	1.41649	up	5.97578e+08	6.11248e+08	5.95334e+08	6.38629e+08	6.47504e+08	7.60956e+07	8.58897e+07	8.58491e+07	8.88279e+07	8.3053e+07	2.61726e-09
Com_4213_neg	8-Aminooctanoic acid	C8 H17 N O2	159.126	5.665	158.119	No results	No results	Full match	Organic acids and derivatives	Carboxylic acids and derivatives	Amino acids, peptides, and analogues	Alpha amino acids and derivatives	8.63553	3.11028	1.17149e-10	1	1.41516	up	2.95486e+07	3.11979e+07	3.42652e+07	3.13595e+07	3.45792e+07	3.27149e+06	4.03198e+06	3.64822e+06	3.93939e+06	3.7471e+06	2.61726e-09
Com_113_neg	N-lactoyl-phenylalanine	C12 H15 N O4	237.1	5.668	236.093	No results	No results	Full match	Organic acids and derivatives	Carboxylic acids and derivatives	Amino acids, peptides, and analogues	Phenylalanine and derivatives	8.13859	3.02478	1.22302e-10	1	1.41471	up	1.26123e+09	1.08866e+09	1.2768e+09	1.0776e+09	1.19195e+09	1.51416e+08	1.44472e+08	1.35556e+08	1.32326e+08	1.60709e+08	2.61726e-09
Com_59_neg	2-Isopropylmalic acid	C7 H12 O5	176.068	5.407	175.061	Full match	Full match	Full match	Lipids and lipid-like molecules	Fatty Acyls	Fatty acids and conjugates	Hydroxy fatty acids	47.4451	5.56819	3.19436e-10	1	1.41587	up	1.38989e+09	1.6851e+09	1.54118e+09	1.74818e+09	1.56107e+09	2.84729e+07	3.09934e+07	3.79647e+07	3.87034e+07	3.09097e+07	5.69661e-09
Com_2853_neg	(±)9(10)-DiHOME	C18 H34 O4	314.246	6.973	313.239	Full match	No results	Full match					0.151815	-2.71962	2.48947e-09	1	1.41298	down	1.2874e+07	1.27193e+07	1.04341e+07	1.25486e+07	1.07942e+07	8.78916e+07	7.96622e+07	7.34861e+07	7.4947e+07	7.50833e+07	3.80533e-08
Com_85_neg	2-Hydroxy-4-methylthiobutanoic acid	C5 H10 O3 S	150.035	5.163	149.028	Full match	No results	No results	Lipids and lipid-like molecules	Fatty Acyls	Fatty acids and conjugates	Thia fatty acids	227.752	7.83132	3.15959e-09	1	1.4178	up	9.98551e+08	9.91655e+08	9.95802e+08	9.94646e+08	1.01321e+09	4.41182e+06	4.35e+06	4.07503e+06	4.2288e+06	4.86116e+06	4.22595e-08
Com_7838_neg	LPC 10:0	C18 H38 N O7 P	457.245	6.964	456.238	No results	Invalid mass	No results	Lipids and lipid-like molecules	Glycerophospholipids	Glycerophosphocholines	Phosphocholines	0.0691525	-3.85407	4.93238e-09	1	1.41566	down	857620	782111	844428	769933	767409	1.35647e+07	1.18011e+07	1.04794e+07	1.05429e+07	1.1766e+07	5.86405e-08
Com_844_neg	Glu-Glu	C10 H16 N2 O7	276.095	5.187	551.182	No results	No results	Full match	Organic acids and derivatives	Carboxylic acids and derivatives	Amino acids, peptides, and analogues	Dipeptides	1.92995	0.948562	8.22523e-09	1	1.40868	up	8.89692e+07	9.58534e+07	9.32945e+07	1.00202e+08	9.34403e+07	4.79525e+07	4.89262e+07	5.01784e+07	5.12598e+07	4.61249e+07	8.801e-08
Com_625_neg	Indole-3-lactic acid	C11 H11 N O3	159.068	5.587	204.067	Invalid mass	Invalid mass	No results	Organoheterocyclic compounds	Indoles and derivatives	Indolyl carboxylic acids and derivatives	Indolyl carboxylic acids and derivatives	19.1059	4.25594	1.27764e-08	1	1.41275	up	2.75387e+08	2.05373e+08	2.51506e+08	2.34796e+08	2.36788e+08	1.3787e+07	1.42635e+07	1.19803e+07	9.37022e+06	1.36086e+07	1.15105e-07
Com_42_neg	3-Phenyllactic acid	C9 H10 O3	166.063	5.641	165.056	Full match	Full match	Full match	Phenylpropanoids and polyketides	Phenylpropanoic acids	Not available	Phenylpropanoic acids	20.7703	4.37645	1.2909e-08	1	1.41524	up	3.23665e+09	3.70192e+09	3.74411e+09	3.74852e+09	3.71103e+09	1.41303e+08	1.64529e+08	1.93127e+08	1.8156e+08	1.92952e+08	1.15105e-07
Com_1226_neg	Pyrogallol	C6 H6 O3	126.032	2.862	125.024	No results	No results	Full match	Benzenoids	Phenols	Benzenetriols and derivatives	5-unsubstituted pyrrogallols	4.50974	2.17305	1.93716e-08	1	1.4125	up	2.17151e+08	1.84909e+08	1.83842e+08	1.69802e+08	1.86438e+08	3.93216e+07	4.44112e+07	4.32264e+07	4.22593e+07	3.96942e+07	1.59443e-07
Com_8_neg	2-Hydroxycaproic acid	C6 H12 O3	132.079	5.62	131.071	Full match	Full match	Full match	Lipids and lipid-like molecules	Fatty Acyls	Fatty acids and conjugates	Medium-chain fatty acids	16.63	4.05572	3.95104e-08	1	1.41387	up	7.24884e+09	8.67942e+09	8.16079e+09	8.63106e+09	7.99489e+09	3.81671e+08	4.6858e+08	5.44031e+08	5.55399e+08	4.98607e+08	3.01972e-07
Com_4932_neg	2-Isopropylmalate	C7 H12 O5	176.068	3.072	175.061	No results	No results	Full match	Lipids and lipid-like molecules	Fatty Acyls	Fatty acids and conjugates	Hydroxy fatty acids	4.2484	2.08692	4.46489e-08	1	1.40417	up	5.53692e+07	5.4505e+07	4.48432e+07	4.33741e+07	4.76485e+07	1.37591e+07	1.1956e+07	1.14319e+07	1.02457e+07	1.04503e+07	3.11394e-07
Com_11970_neg	o-Veratraldehyde	C9 H10 O3	166.063	6.328	165.056	No results	No results	Full match	Benzenoids	Benzene and substituted derivatives	Methoxybenzenes	Dimethoxybenzenes	9.10211	3.1862	4.65636e-08	1	1.40657	up	1.28887e+09	8.79525e+08	1.12584e+09	8.50392e+08	1.12115e+09	1.41291e+08	1.2114e+08	1.04007e+08	1.01614e+08	1.10472e+08	3.11394e-07
Com_734_neg	2-Hydroxy-3-methylbutanoic acid	C5 H10 O3	118.063	5.205	117.056	No results	No results	Full match	Lipids and lipid-like molecules	Fatty Acyls	Fatty acids and conjugates	Hydroxy fatty acids	3.36728	1.75158	5.84859e-08	1	1.40337	up	1.64681e+08	1.72828e+08	1.44844e+08	1.73124e+08	1.4435e+08	4.14818e+07	4.8479e+07	4.81825e+07	5.48145e+07	4.45713e+07	3.68117e-07
Com_604_neg	N-Acetyl-L-phenylalanine	C11 H13 N O3	207.089	5.621	206.082	Full match	Full match	Full match	Organic acids and derivatives	Carboxylic acids and derivatives	Amino acids, peptides, and analogues	Phenylalanine and derivatives	2.03829	1.02736	1.29368e-07	1	1.39943	up	3.28146e+08	2.97162e+08	3.46992e+08	3.03855e+08	3.37395e+08	1.50651e+08	1.6792e+08	1.62532e+08	1.45384e+08	1.65134e+08	7.69021e-07
Com_5260_neg	5-(3-chloro-4-methylanilino)-1-methyl-1H-pyrazol-3-ol	C11 H12 Cl N3 O	237.067	2.002	236.06	Full match	No results	No results					27.9338	4.80394	1.44034e-07	1	1.40928	up	2.67497e+07	1.9505e+07	2.0608e+07	1.84067e+07	1.95002e+07	1.15412e+06	684602	632789	623834	655296	8.11139e-07
Com_861_neg	Ala-Ile	C9 H18 N2 O3	202.132	3.839	201.125	No results	Full match	Full match	Organic acids and derivatives	Carboxylic acids and derivatives	Amino acids, peptides, and analogues	Dipeptides	0.396163	-1.33583	1.68254e-07	1	1.40266	down	1.0081e+08	1.00008e+08	1.02343e+08	8.83338e+07	9.28139e+07	2.83524e+08	2.43318e+08	2.3097e+08	2.30158e+08	2.3453e+08	9.00159e-07
Com_9195_neg	2-Deoxyuridine	C9 H12 N2 O5	228.075	4.93	455.143	No results	No results	Full match	Nucleosides, nucleotides, and analogues	Pyrimidine nucleosides	Pyrimidine 2'-deoxyribonucleosides	Pyrimidine 2'-deoxyribonucleosides	1.67048	0.740264	2.7488e-07	1	1.39709	up	2.88872e+07	2.86708e+07	2.54478e+07	2.74815e+07	2.64318e+07	1.57371e+07	1.69803e+07	1.54447e+07	1.68203e+07	1.69814e+07	1.31183e-06
Com_3219_neg	AICA ribonucleotide	C9 H15 N4 O8 P	338.067	2.367	337.06	Invalid mass	No results	No results	Nucleosides, nucleotides, and analogues	Imidazole ribonucleosides and ribonucleotides	1-ribosyl-imidazolecarboxamides	1-ribosyl-imidazolecarboxamides	0.0140661	-6.15163	2.78653e-07	1	1.41558	down	523353	566786	521686	550807	509291	5.15648e+07	3.62711e+07	3.29984e+07	3.28188e+07	3.63011e+07	1.31183e-06
Com_327_neg	Methyl nicotinate	C7 H7 N O2	137.048	4.986	136.04	No results	No results	Full match	Organoheterocyclic compounds	Pyridines and derivatives	Pyridinecarboxylic acids and derivatives	Pyridinecarboxylic acids	0.311842	-1.68111	2.81983e-07	1	1.40727	down	1.5025e+08	1.38559e+08	1.30707e+08	1.40213e+08	1.32209e+08	4.64271e+08	3.90637e+08	4.72083e+08	4.87416e+08	4.04464e+08	1.31183e-06
Com_822_neg	Dl-Indole-3-lactic acid	C11 H11 N O3	205.074	5.595	204.067	No results	No results	Full match	Organoheterocyclic compounds	Indoles and derivatives	Indolyl carboxylic acids and derivatives	Indolyl carboxylic acids and derivatives	20.1812	4.33494	3.02084e-07	1	1.41045	up	2.75387e+08	2.05373e+08	2.51506e+08	2.34796e+08	2.36788e+08	1.36703e+07	1.41539e+07	9.29715e+06	8.98623e+06	1.35446e+07	1.34679e-06
Com_7244_neg	LPG 10:0	C16 H33 O9 P	400.186	6.751	399.179	No results	Full match	No results	Lipids and lipid-like molecules	Glycerophospholipids	Glycerophosphoglycerols	Phosphatidylglycerols	0.122668	-3.02717	3.69681e-07	1	1.40767	down	1.54269e+06	1.3409e+06	1.27615e+06	1.2556e+06	1.22409e+06	1.45579e+07	9.90244e+06	9.36026e+06	1.01227e+07	1.01819e+07	1.58223e-06
Com_2224_neg	N1-morpholinocarbonyl-4-methylbenzene-1-sulfonamide	C12 H16 N2 O4 S	284.084	6.05	283.076	Full match	No results	No results					1.8386	0.87861	6.33619e-07	1	1.40102	up	8.08122e+07	7.9698e+07	7.54869e+07	7.73058e+07	8.36583e+07	4.7285e+07	4.00883e+07	4.31984e+07	4.41299e+07	4.12021e+07	2.60759e-06
Com_256_neg	Puromycin	C22 H29 N7 O5	471.222	5.776	470.215	Full match	No results	No results	Nucleosides, nucleotides, and analogues	Purine nucleosides	Purine 3'-deoxyribonucleosides	Purine 3'-deoxyribonucleosides	0.428795	-1.22164	8.04441e-07	1	1.39462	down	4.80705e+08	4.06959e+08	4.07444e+08	4.15685e+08	4.43494e+08	1.01793e+09	1.10162e+09	8.89187e+08	9.17865e+08	1.09744e+09	3.18797e-06
Com_9449_neg	Estropipate	C22 H32 N2 O5 S	436.204	5.874	435.197	No results	No results	Full match	Lipids and lipid-like molecules	Steroids and steroid derivatives	Sulfated steroids	Sulfated steroids	0.450655	-1.1499	9.17496e-07	1	1.39654	down	4.08817e+06	4.84722e+06	5.00139e+06	4.42145e+06	5.09018e+06	1.12779e+07	9.93131e+06	1.09304e+07	9.90592e+06	9.98629e+06	3.50615e-06
Com_1630_neg	3,4,5-trihydroxycyclohex-1-ene-1-carboxylic acid	C7 H10 O5	174.053	2.013	173.046	Full match	No results	No results					3.33536	1.73784	1.11425e-06	1	1.3982	up	3.48648e+08	2.92881e+08	3.45858e+08	3.29849e+08	3.65601e+08	1.18827e+08	8.39617e+07	9.08632e+07	1.03558e+08	1.07334e+08	4.1112e-06
Com_1955_neg	Adenosine diphosphate ribose	C15 H23 N5 O14 P2	559.072	1.408	558.065	Full match	No results	Full match	Nucleosides, nucleotides, and analogues	Purine nucleotides	Purine nucleotide sugars	Purine nucleotide sugars	9.80715	3.29383	1.22876e-06	1	1.393	up	6.39791e+07	3.89414e+07	4.78527e+07	3.94477e+07	4.56716e+07	7.68521e+06	4.34068e+06	3.98979e+06	3.89817e+06	4.13926e+06	4.38258e-06
Com_3286_neg	Geranylgeranyl pyrophosphate	C20 H36 O7 P2	450.186	5.228	449.179	Invalid mass	No results	No results	Lipids and lipid-like molecules	Prenol lipids	Diterpenoids	Acyclic diterpenoids	2.73663	1.4524	1.31784e-06	1	1.4052	up	3.15574e+07	3.03377e+07	3.29634e+07	2.9893e+07	3.29746e+07	1.08833e+07	1.1892e+07	1.23113e+07	1.2591e+07	9.95764e+06	4.54867e-06
Com_11708_neg	LPE 10:0	C15 H32 N O7 P	369.192	6.682	368.185	No results	Full match	No results	Lipids and lipid-like molecules	Glycerophospholipids	Glycerophosphoethanolamines	1-acyl-sn-glycero-3-phosphoethanolamines	0.299971	-1.7371	1.95853e-06	1	1.39759	down	4.21016e+06	3.38745e+06	3.85658e+06	3.65313e+06	3.83415e+06	1.48159e+07	1.27215e+07	1.32397e+07	1.23048e+07	1.00623e+07	6.54883e-06
Com_9777_neg	(3-Methoxy-4-hydroxyphenyl)ethylene glycol sulfate	C9 H12 O7 S	264.03	5.324	263.023	No results	No results	Full match					0.308399	-1.69713	2.43586e-06	1	1.39084	down	2.51968e+06	3.24667e+06	3.03365e+06	3.18731e+06	2.93851e+06	7.92888e+06	8.71503e+06	1.07481e+07	9.38138e+06	1.16244e+07	7.89809e-06
Com_341_neg	Gly-Tyr-Ala	C14 H19 N3 O5	309.133	4.883	354.131	No results	No results	Full match	Organic acids and derivatives	Carboxylic acids and derivatives	Amino acids, peptides, and analogues	Oligopeptides	2.06811	1.04831	2.96512e-06	1	1.38976	up	4.31871e+08	4.2906e+08	3.61011e+08	4.24745e+08	3.56286e+08	1.91348e+08	1.79405e+08	2.03829e+08	2.08231e+08	1.8569e+08	9.13419e-06
Com_1139_neg	gamma-Glutamylcysteine	C8 H14 N2 O5 S	250.062	1.434	249.055	No results	No results	Full match	Organic acids and derivatives	Carboxylic acids and derivatives	Amino acids, peptides, and analogues	N-acyl-alpha amino acids	0.295017	-1.76113	2.98782e-06	1	1.39473	down	3.05914e+07	3.59213e+07	3.28267e+07	3.75605e+07	3.1372e+07	9.29614e+07	1.07968e+08	1.32167e+08	1.32318e+08	1.04967e+08	9.13419e-06
Com_6_neg	4-Methyl-2-Oxopentanoic Acid	C6 H10 O3	130.063	5.467	129.056	No results	No results	Full match					3.90912	1.96684	5.83494e-06	1	1.38831	up	6.86678e+09	8.89617e+09	8.42388e+09	9.13937e+09	8.13285e+09	1.62082e+09	2.00612e+09	2.51424e+09	2.56869e+09	1.89586e+09	1.73427e-05
Com_19_neg	Dl-3-Hydroxy-kynurenine	C10 H12 N2 O4	224.08	5.14	269.078	No results	No results	Full match	Organic oxygen compounds	Organooxygen compounds	Carbonyl compounds	Alkyl-phenylketones	9.24783	3.20912	7.34937e-06	1	1.37347	up	2.75821e+09	1.92295e+09	3.32527e+09	1.96368e+09	3.34409e+09	1.81172e+08	4.00387e+08	2.2444e+08	2.30683e+08	4.03028e+08	2.12536e-05
Com_161_neg	D-(+)-Mannose	C6 H12 O6	180.063	1.307	225.062	Full match	Full match	Full match	Organic oxygen compounds	Organooxygen compounds	Carbohydrates and carbohydrate conjugates	Hexoses	0.584096	-0.775722	7.82104e-06	1	1.36651	down	1.57708e+08	1.35073e+08	1.64306e+08	1.4231e+08	1.47428e+08	2.86727e+08	2.54542e+08	2.26223e+08	2.46585e+08	2.64523e+08	2.20224e-05
Com_647_neg	2-Oxoglutaric acid	C5 H6 O5	146.021	1.582	145.014	Full match	No results	Full match	Organic acids and derivatives	Keto acids and derivatives	Gamma-keto acids and derivatives	Gamma-keto acids and derivatives	3.5825	1.84097	1.14741e-05	1	1.38392	up	6.32639e+08	4.95692e+08	5.76504e+08	4.86308e+08	5.57821e+08	1.15335e+08	1.43899e+08	1.98921e+08	1.63736e+08	1.45441e+08	3.14802e-05
Com_4062_neg	Gamma-Caprolactone	C6 H10 O2	114.068	5.501	113.061	No results	No results	Full match	Organoheterocyclic compounds	Lactones	Gamma butyrolactones	Gamma butyrolactones	4.03567	2.01281	1.26202e-05	1	1.36104	up	2.17545e+07	2.8005e+07	2.33e+07	2.91664e+07	1.72946e+07	4.04703e+06	7.41902e+06	7.13562e+06	5.7086e+06	5.30573e+06	3.3759e-05
Com_138_neg	Anthranilic acid	C7 H7 N O2	137.048	2.256	136.04	Full match	Full match	Full match	Benzenoids	Benzene and substituted derivatives	Benzoic acids and derivatives	Aminobenzoic acids	0.168698	-2.56749	1.3417e-05	1	1.39457	down	2.27861e+08	1.78851e+08	1.36636e+08	2.14744e+08	1.36818e+08	1.24869e+09	1.04748e+09	9.82155e+08	9.82178e+08	1.04431e+09	3.50151e-05
Com_13306_neg	Perfluorooctanoic acid (PFOA)	C8 H F15 O2	413.976	3.657	412.969	Invalid mass	No results	No results	Organohalogen compounds	Alkyl halides	Alkyl fluorides	Perfluoroalkyl carboxylic acid and derivatives	0.193552	-2.36921	1.38191e-05	1	1.40273	down	3.84847e+06	5.20677e+06	3.42868e+06	5.18107e+06	4.0733e+06	2.05647e+07	2.23977e+07	2.26812e+07	2.33549e+07	2.33137e+07	3.52058e-05
Com_8049_neg	LPC 12:0	C20 H42 N O7 P	485.276	7.762	484.269	No results	Invalid mass	No results	Lipids and lipid-like molecules	Glycerophospholipids	Glycerophosphocholines	Phosphocholines	0.0394013	-4.66561	2.01886e-05	1	1.4052	down	480644	522947	488471	488042	544124	1.39843e+07	1.58573e+07	9.25484e+06	8.01178e+06	1.69564e+07	5.02367e-05
Com_13447_neg	Reduced nicotinamide adenine dinucleotide	C21 H29 N7 O14 P2	665.127	2.642	664.119	No results	Full match	Full match	Nucleosides, nucleotides, and analogues	(5'-&gt;5')-dinucleotides	Not available	(5'-&gt;5')-dinucleotides	15.3238	3.93771	2.15014e-05	1	1.3912	up	4.52594e+07	3.0582e+07	3.23336e+07	3.0593e+07	3.25322e+07	3.98015e+06	2.06149e+06	1.72159e+06	1.31444e+06	2.101e+06	5.22875e-05
Com_10561_neg	2'-Deoxyguanosine 5'-monophosphate (dGMP)	C10 H14 N5 O7 P	347.064	1.519	346.056	Full match	Full match	Full match	Nucleosides, nucleotides, and analogues	Purine nucleotides	Purine deoxyribonucleotides	Purine 2'-deoxyribonucleoside monophosphates	2.4924	1.31754	2.30863e-05	1	1.357	up	2.53233e+07	1.93553e+07	2.44274e+07	1.92204e+07	2.35982e+07	9.83404e+06	7.81992e+06	1.13681e+07	8.50843e+06	7.37581e+06	5.48941e-05
Com_7143_neg	LysoPC 12:1	C20 H36 N O7 P	433.223	6.131	432.216	No results	No results	Full match	Lipids and lipid-like molecules	Glycerophospholipids	Glycerophosphocholines	Phosphocholines	0.622168	-0.684625	2.43722e-05	1	1.3481	down	1.59542e+07	1.27428e+07	1.39171e+07	1.32148e+07	1.46175e+07	2.58283e+07	2.12006e+07	2.2431e+07	2.08443e+07	2.29228e+07	5.66919e-05
Com_3348_neg	Gentisic acid	C7 H6 O4	154.027	5.18	153.019	No results	No results	Full match	Benzenoids	Benzene and substituted derivatives	Benzoic acids and derivatives	Hydroxybenzoic acid derivatives	0.484563	-1.04525	2.82661e-05	1	1.38179	down	2.08197e+07	1.96305e+07	2.2393e+07	1.97246e+07	2.15033e+07	3.54479e+07	4.73934e+07	4.17986e+07	4.75959e+07	4.25375e+07	6.43505e-05
Com_2723_neg	Taurocholic acid	C26 H45 N O7 S	515.293	6.605	514.285	No results	No results	Full match	Lipids and lipid-like molecules	Steroids and steroid derivatives	Bile acids, alcohols and derivatives	Trihydroxy bile acids, alcohols and derivatives	0.184787	-2.43607	3.05757e-05	1	1.3711	down	7.45581e+06	4.61167e+06	8.73175e+06	4.74003e+06	8.46074e+06	4.27489e+07	4.10462e+07	2.9717e+07	3.06517e+07	3.98318e+07	6.81583e-05
Com_14474_neg	Quinic acid	C7 H12 O6	192.064	1.4	383.121	No results	No results	Full match	Organic oxygen compounds	Organooxygen compounds	Alcohols and polyols	Quinic acids and derivatives	0.433392	-1.20625	3.15284e-05	1	1.34364	down	4.25457e+06	3.50299e+06	5.26196e+06	3.84696e+06	4.34413e+06	1.17599e+07	1.08221e+07	7.81868e+06	8.79605e+06	9.7442e+06	6.88477e-05
Com_380_neg	N-Acetyl-D-alloisoleucine	C8 H15 N O3	173.105	5.607	172.098	Full match	Full match	Full match	Organic acids and derivatives	Carboxylic acids and derivatives	Amino acids, peptides, and analogues	Isoleucine and derivatives	1.75025	0.807563	3.66696e-05	1	1.37072	up	4.89138e+08	5.33076e+08	5.65152e+08	5.46664e+08	5.48915e+08	2.54466e+08	3.11252e+08	3.30471e+08	3.15981e+08	3.20721e+08	7.76998e-05
Com_559_neg	4-[4-(tert-butoxycarbonyl)piperazino]-4-oxobut-2-enoic acid	C13 H20 N2 O5	284.137	5.557	283.13	Full match	No results	No results					1.56161	0.643031	3.70345e-05	1	1.38662	up	6.18049e+08	6.4475e+08	6.40064e+08	6.50362e+08	6.652e+08	3.79351e+08	4.00366e+08	4.40654e+08	4.45488e+08	3.95112e+08	7.76998e-05
Com_2257_neg	Glycocholic acid	C26 H43 N O6	465.31	6.619	464.303	Full match	Full match	Full match	Lipids and lipid-like molecules	Steroids and steroid derivatives	Bile acids, alcohols and derivatives	Glycinated bile acids and derivatives	0.0449563	-4.47533	4.61379e-05	1	1.39559	down	1.67791e+06	1.27337e+06	3.24261e+06	1.39806e+06	3.07236e+06	5.25664e+07	5.00093e+07	4.09247e+07	4.37606e+07	4.99543e+07	9.49376e-05
Com_13739_neg	ADP-ribose	C15 H23 N5 O14 P2	559.073	2.599	558.066	No results	No results	Full match	Nucleosides, nucleotides, and analogues	Purine nucleotides	Purine ribonucleotides	Purine ribonucleoside diphosphates	0.498155	-1.00533	5.66979e-05	1	1.36188	down	1.02072e+07	8.44733e+06	9.59171e+06	8.72816e+06	9.35743e+06	2.2167e+07	1.89687e+07	1.56773e+07	1.65039e+07	1.96899e+07	0.000114466
Com_2726_neg	N1-(3-cyano-4,6-diphenyl-2-pyridyl)-4-methylbenzamide	C26 H19 N3 O	389.155	1.423	388.148	Invalid mass	No results	No results					2.20486	1.14069	6.01111e-05	1	1.33095	up	3.99955e+07	2.65175e+07	3.38403e+07	2.72733e+07	3.26905e+07	1.89613e+07	1.29089e+07	1.35961e+07	1.34945e+07	1.37498e+07	0.000118054
Com_158_neg	Citraconic acid	C5 H6 O4	130.027	3.21	129.019	Full match	Full match	Full match	Lipids and lipid-like molecules	Fatty Acyls	Fatty acids and conjugates	Methyl-branched fatty acids	2.00965	1.00694	6.0682e-05	1	1.33914	up	2.05821e+09	1.4184e+09	1.68095e+09	1.42094e+09	1.6438e+09	9.59033e+08	7.29756e+08	8.27898e+08	8.43926e+08	7.30797e+08	0.000118054
Com_491_neg	Gibberellic acid	C19 H22 O6	173.069	5.335	172.061	Invalid mass	No results	No match	Lipids and lipid-like molecules	Prenol lipids	Diterpenoids	C19-gibberellin 6-carboxylic acids	0.631394	-0.663388	6.86403e-05	1	1.32862	down	9.99837e+06	9.02412e+06	1.18476e+07	1.03313e+07	1.08028e+07	1.4869e+07	1.68914e+07	1.77651e+07	1.48846e+07	1.7954e+07	0.000131152
Com_7985_neg	Glycoursodeoxycholic acid	C26 H43 N O5	449.315	7.116	448.308	Full match	Full match	Full match	Lipids and lipid-like molecules	Steroids and steroid derivatives	Bile acids, alcohols and derivatives	Glycinated bile acids and derivatives	0.0742154	-3.75214	7.44934e-05	1	1.39491	down	648255	649201	692049	615295	703596	1.08225e+07	1.25325e+07	5.59175e+06	5.95476e+06	9.67673e+06	0.000139838
Com_156_neg	Nor-9-carboxy-δ9-THC	C21 H28 O4	344.195	5.742	343.188	Invalid mass	No results	No results	Organoheterocyclic compounds	Benzopyrans	1-benzopyrans	2,2-dimethyl-1-benzopyrans	1.70408	0.768991	0.00017872	1	1.32107	up	1.21519e+09	8.88665e+08	9.42047e+08	8.6427e+08	1.0121e+09	6.76451e+08	5.53685e+08	5.53803e+08	5.52608e+08	5.51979e+08	0.000329708
Com_14039_neg	2-deoxyglucose-6-phosphate	C6 H13 O8 P	244.035	1.394	243.028	No results	No results	Full match	Organic acids and derivatives	Organic phosphoric acids and derivatives	Phosphate esters	Monoalkyl phosphates	0.407858	-1.29386	0.000214827	1	1.30181	down	4.62253e+06	4.7084e+06	4.77587e+06	6.92874e+06	4.19788e+06	1.77681e+07	1.1934e+07	1.18253e+07	1.09303e+07	9.4104e+06	0.000389602
Com_808_neg	2-Phenylglycine	C8 H9 N O2	151.063	5.261	196.061	No results	No results	Full match	Organic acids and derivatives	Carboxylic acids and derivatives	Amino acids, peptides, and analogues	Alpha amino acids	1.93609	0.953147	0.000241054	1	1.30898	up	3.95907e+08	3.16099e+08	4.30883e+08	3.25382e+08	4.76378e+08	1.93636e+08	2.20008e+08	1.80654e+08	1.7683e+08	2.33291e+08	0.00042988
Com_15295_neg	dAMP	C10 H14 N5 O6 P	331.068	1.936	330.061	No results	No results	Full match	Nucleosides, nucleotides, and analogues	Purine nucleotides	Purine deoxyribonucleotides	Purine 2'-deoxyribonucleoside monophosphates	3.08205	1.62389	0.000342509	1	1.32311	up	6.44254e+06	4.34936e+06	5.9579e+06	5.14234e+06	6.22011e+06	2.46664e+06	2.17688e+06	1.21604e+06	1.30621e+06	1.95549e+06	0.000600794
Com_7728_neg	Xanthosine	C10 H12 N4 O6	284.077	2.609	283.07	Invalid mass	No results	No results	Nucleosides, nucleotides, and analogues	Purine nucleosides	Not available	Purine nucleosides	2.13638	1.09517	0.000378216	1	1.29032	up	2.58904e+07	1.77421e+07	2.32212e+07	1.85214e+07	2.32832e+07	1.44403e+07	8.2201e+06	9.44286e+06	1.02284e+07	8.5293e+06	0.000652728
Com_7875_neg	Methyl alpha-D-glucopyranoside	C7 H14 O6	194.079	1.304	193.073	No results	No results	Full match					1.51299	0.597407	0.000397635	1	1.32076	up	1.34998e+06	1.44224e+06	1.30741e+06	1.30449e+06	1.23336e+06	743108	811206	895302	966505	970860	0.000675348
Com_1583_neg	δ-Gluconic acid δ-lactone	C6 H10 O6	178.047	2.125	177.04	Full match	No results	Full match	Organic oxygen compounds	Organooxygen compounds	Carbohydrates and carbohydrate conjugates	Gluconolactones	0.629692	-0.667282	0.000429771	1	1.28641	down	8.83452e+07	9.952e+07	8.00929e+07	1.0062e+08	8.46261e+07	1.79308e+08	1.4064e+08	1.28656e+08	1.28085e+08	1.43035e+08	0.000718523
Com_1439_neg	17(S)-HpDHA	C22 H32 O4	396.212	2.135	395.205	Invalid mass	No results	No results	Lipids and lipid-like molecules	Fatty Acyls	Fatty acids and conjugates	Very long-chain fatty acids	1.81888	0.86305	0.000445383	1	1.27489	up	1.43105e+08	9.95258e+07	1.21256e+08	9.95513e+07	1.16674e+08	8.53709e+07	6.25056e+07	5.56185e+07	5.65974e+07	5.88471e+07	0.000733169
Com_15444_neg	Deoxycholic acid	C24 H40 O4	392.293	7.645	391.286	Full match	No results	Full match	Lipids and lipid-like molecules	Steroids and steroid derivatives	Bile acids, alcohols and derivatives	Dihydroxy bile acids, alcohols and derivatives	0.242422	-2.04441	0.000475432	1	1.31832	down	396309	599657	435016	585471	456726	1.98766e+06	2.85703e+06	1.35389e+06	1.24019e+06	2.76317e+06	0.000770776
Com_1029_neg	trans-Aconitic acid	C6 H6 O6	174.016	2.048	173.009	Full match	Full match	Full match	Organic acids and derivatives	Carboxylic acids and derivatives	Tricarboxylic acids and derivatives	Tricarboxylic acids and derivatives	1.85693	0.892922	0.000512093	1	1.28966	up	2.71688e+08	1.9937e+08	2.1517e+08	2.02626e+08	2.1516e+08	1.61647e+08	1.14507e+08	9.8194e+07	1.05129e+08	1.15059e+08	0.00081782
Com_497_neg	2-Keto-4-methylthiobutyric acid	C5 H8 O3 S	148.019	4.419	147.012	Full match	Full match	No results	Lipids and lipid-like molecules	Fatty Acyls	Fatty acids and conjugates	Thia fatty acids	1.81004	0.856024	0.000521644	1	1.26479	up	1.17397e+09	8.16024e+08	1.06442e+09	8.15235e+08	1.04478e+09	6.84647e+08	4.54304e+08	5.61154e+08	5.57422e+08	4.57564e+08	0.000820822
Com_1458_neg	(±)9-HpODE	C18 H32 O4	312.231	6.829	311.223	Full match	No results	Full match					0.137525	-2.86223	0.000580224	1	1.31852	down	3.88589e+07	2.03144e+07	8.98702e+06	2.14607e+07	9.96576e+06	1.84427e+08	1.53025e+08	1.455e+08	1.49914e+08	9.12689e+07	0.000899768
Com_8200_neg	Choline Glycerophosphate	C8 H20 N O6 P	257.102	1.369	302.101	No results	No results	Full match	Lipids and lipid-like molecules	Glycerophospholipids	Glycerophosphocholines	Glycerophosphocholines	1.56233	0.643701	0.000612978	1	1.29935	up	1.89055e+07	1.60838e+07	1.7371e+07	1.56724e+07	1.69233e+07	1.33073e+07	9.25521e+06	1.07586e+07	1.1162e+07	9.89451e+06	0.000936981
Com_15080_neg	Tauroursodeoxycholic acid	C26 H45 N O6 S	499.298	7.05	498.291	No results	No results	Full match	Lipids and lipid-like molecules	Steroids and steroid derivatives	Bile acids, alcohols and derivatives	Taurinated bile acids and derivatives	0.359029	-1.47783	0.000624786	1	1.27039	down	1.36764e+06	867528	1.35834e+06	869763	1.23264e+06	4.78984e+06	3.17917e+06	2.28327e+06	2.21185e+06	3.40064e+06	0.000941579
Com_15239_neg	JWH 250 N-pentanoic acid metabolite	C22 H23 N O4	365.159	3.7	364.152	Invalid mass	No results	No results	Organoheterocyclic compounds	Indoles and derivatives	Phenylacetylindoles	Phenylacetylindoles	0.577162	-0.792952	0.000704953	1	1.26694	down	7.44173e+06	6.20617e+06	5.49261e+06	5.45181e+06	6.25102e+06	1.43224e+07	1.03088e+07	9.7485e+06	9.22087e+06	9.83913e+06	0.00104764
Com_25_neg	3-[(methoxycarbonyl)amino]-2,2,3-trimethylbutanoic acid	C9 H17 N O4	203.116	5.665	202.109	Full match	No results	Full match					19.5675	4.29039	0.000797527	1	1.35333	up	3.76519e+09	3.55101e+09	3.9796e+09	3.57502e+09	3.93385e+09	4.0654e+07	2.33444e+08	2.30379e+08	2.19865e+08	2.36673e+08	0.00116898
Com_6735_neg	Cytidine-5'-monophosphate	C9 H14 N3 O8 P	323.052	1.425	322.045	No results	Full match	Full match	Nucleosides, nucleotides, and analogues	Pyrimidine nucleotides	Pyrimidine ribonucleotides	Pyrimidine ribonucleoside monophosphates	1.75516	0.811602	0.000907886	1	1.30078	up	1.81435e+07	1.46765e+07	1.65499e+07	1.55696e+07	1.65416e+07	1.17714e+07	8.43245e+06	1.03026e+07	7.50055e+06	8.41675e+06	0.00131275
Com_68_neg	2-Ketoadipic acid	C6 H8 O5	160.037	2.614	159.03	No results	Full match	Full match	Organic acids and derivatives	Keto acids and derivatives	Medium-chain keto acids and derivatives	Medium-chain keto acids and derivatives	0.463033	-1.11081	0.000926647	1	1.24989	down	1.4912e+09	9.64862e+08	9.62016e+08	9.5942e+08	9.51532e+08	3.47822e+09	2.17551e+09	1.84608e+09	1.9297e+09	2.07945e+09	0.00132202
Com_6184_neg	Stachyose	C24 H42 O21	666.223	1.377	665.216	No results	Full match	No results	Organic oxygen compounds	Organooxygen compounds	Carbohydrates and carbohydrate conjugates	Oligosaccharides	0.0710029	-3.81598	0.00120986	1	1.33944	down	381033	381421	358241	353131	346329	1.22335e+07	4.17503e+06	2.61319e+06	2.17125e+06	4.44198e+06	0.00170336
Com_10738_neg	Adenosine 5'-Diphosphate	C10 H15 N5 O10 P2	427.03	1.41	426.023	No results	No results	Full match	Nucleosides, nucleotides, and analogues	Purine nucleotides	Purine ribonucleotides	Purine ribonucleoside diphosphates	1.89017	0.918515	0.00124447	1	1.25987	up	7.94661e+06	8.0957e+06	9.71402e+06	6.70281e+06	8.52967e+06	4.44321e+06	6.19307e+06	3.90895e+06	3.49599e+06	3.64404e+06	0.00172933
Com_11356_neg	Oleoyl-L-alpha-lysophosphatidic acid	C21 H40 Na O7 P	458.24	6.125	457.233	No results	No results	Full match	Lipids and lipid-like molecules	Glycerophospholipids	Glycerophosphates	1-acylglycerol-3-phosphates	0.61981	-0.690102	0.00128203	1	1.22491	down	6.58389e+06	5.29065e+06	5.04887e+06	4.24365e+06	5.46221e+06	1.04792e+07	9.57494e+06	7.39905e+06	7.55081e+06	7.9596e+06	0.00174707
Com_966_neg	L-Tyrosinemethylester	C10 H13 N O3	195.09	5.898	435.178	No results	No results	Full match					0.479262	-1.06111	0.00128989	1	1.27424	down	1.64961e+08	1.31831e+08	1.59779e+08	1.31151e+08	1.66655e+08	3.00724e+08	4.64445e+08	2.6256e+08	2.46245e+08	3.00065e+08	0.00174707
Com_1575_neg	8-iso-15-keto Prostaglandin E2	C20 H30 O5	386.18	4.864	385.173	Invalid mass	No results	No results	Lipids and lipid-like molecules	Fatty Acyls	Eicosanoids	Prostaglandins and related compounds	0.636362	-0.65208	0.00132304	1	1.2848	down	5.28043e+07	4.9191e+07	3.64116e+07	4.51915e+07	3.88733e+07	7.81527e+07	6.98787e+07	6.66496e+07	6.89624e+07	6.59556e+07	0.00176957
Com_1938_neg	4-Hydroxymandelonitrile	C8 H7 N O2	149.051	1.848	148.044	No results	Invalid mass	No match	Benzenoids	Phenols	1-hydroxy-2-unsubstituted benzenoids	1-hydroxy-2-unsubstituted benzenoids	0.641489	-0.640504	0.00145878	1	1.28485	down	5.72822e+07	6.16918e+07	5.7608e+07	5.77443e+07	6.59635e+07	1.13767e+08	9.82911e+07	7.94321e+07	8.07145e+07	9.59091e+07	0.00191445
Com_357_neg	Levulinic acid	C5 H8 O3	116.047	2.611	115.04	Full match	Full match	Full match	Organic acids and derivatives	Keto acids and derivatives	Gamma-keto acids and derivatives	Gamma-keto acids and derivatives	0.639037	-0.646028	0.00148165	1	1.22959	down	4.74097e+08	4.0847e+08	3.8208e+08	4.28677e+08	3.42736e+08	8.36309e+08	6.15934e+08	5.63253e+08	5.8888e+08	5.81761e+08	0.00191445
Com_14946_neg	s7p	C7 H15 O10 P	290.04	4.623	289.033	No results	No results	Full match	Organic oxygen compounds	Organooxygen compounds	Carbohydrates and carbohydrate conjugates	C-glycosyl compounds	2.13332	1.0931	0.00148504	1	1.25831	up	7.52353e+06	5.39863e+06	6.02126e+06	5.31085e+06	7.02014e+06	4.55387e+06	2.70563e+06	2.30149e+06	2.25566e+06	2.84331e+06	0.00191445
Com_7635_neg	Pantetheine	C11 H22 N2 O4 S	278.13	3.051	277.123	No results	No results	Full match	Organic acids and derivatives	Carboxylic acids and derivatives	Amino acids, peptides, and analogues	Beta amino acids and derivatives	0.437936	-1.19121	0.00152739	1	1.25104	down	8.35416e+06	5.19947e+06	6.59207e+06	6.60575e+06	6.59355e+06	2.46613e+07	1.27054e+07	1.25908e+07	1.26247e+07	1.35591e+07	0.0019456
Com_2331_neg	Oxaceprol	C7 H11 N O4	173.069	4.897	172.062	No results	No results	Full match	Organic acids and derivatives	Carboxylic acids and derivatives	Amino acids, peptides, and analogues	Proline and derivatives	2.38191	1.25212	0.00180639	1	1.30947	up	1.09896e+08	1.01188e+08	9.77667e+07	1.12491e+08	1.01994e+08	4.68807e+07	4.80959e+07	5.6782e+07	4.14742e+07	2.64796e+07	0.00227393
Com_11272_neg	Taurochenodeoxycholic acid	C26 H45 N O6 S	499.298	7.184	498.291	Full match	No results	Full match	Lipids and lipid-like molecules	Steroids and steroid derivatives	Bile acids, alcohols and derivatives	Taurinated bile acids and derivatives	0.166471	-2.58666	0.00216039	1	1.3086	down	735825	743079	860627	717929	823818	7.11099e+06	6.44934e+06	2.34561e+06	2.27624e+06	5.13291e+06	0.00268792
Com_3173_neg	DL-4-Hydroxyphenyllactic acid	C9 H10 O4	182.058	4.367	181.051	Full match	No results	Full match	Phenylpropanoids and polyketides	Phenylpropanoic acids	Not available	Phenylpropanoic acids	1.5181	0.60227	0.00218877	1	1.27349	up	1.02386e+08	1.08671e+08	1.17009e+08	1.09332e+08	1.17296e+08	9.41668e+07	7.30467e+07	6.8869e+07	6.39101e+07	6.53936e+07	0.00269193
Com_492_neg	Cannabidiolic acid	C22 H30 O4	358.211	5.878	357.204	Invalid mass	No results	No results	Benzenoids	Benzene and substituted derivatives	Benzoic acids and derivatives	Hydroxybenzoic acid derivatives	1.5629	0.644228	0.00249242	1	1.19852	up	5.26804e+08	3.4826e+08	4.10958e+08	3.41862e+08	4.29021e+08	3.30998e+08	2.4465e+08	2.43299e+08	2.52858e+08	2.44273e+08	0.00303056
Com_16858_neg	1-Methylhistidine	C7 H11 N3 O2	169.085	1.38	150.067	No results	No results	Full match	Organic acids and derivatives	Carboxylic acids and derivatives	Amino acids, peptides, and analogues	Histidine and derivatives	0.343474	-1.54173	0.00326317	1	1.28912	down	390207	390604	366866	362658	357506	1.34151e+06	1.44609e+06	709303	677402	1.26378e+06	0.00392314
Com_3337_neg	4-Phenylbutyric acid	C10 H12 O2	164.084	6.185	163.077	Full match	No results	Full match	Benzenoids	Benzene and substituted derivatives	Not available	Benzene and substituted derivatives	2.1198	1.08393	0.00502592	1	1.19423	up	4.21105e+07	2.12305e+07	1.94047e+07	2.03262e+07	2.07043e+07	1.12135e+07	9.44343e+06	1.33739e+07	1.36253e+07	1.07344e+07	0.00591196
Com_1506_neg	8-iso-15-keto Prostaglandin F2α	C20 H32 O5	388.196	4.183	387.189	Invalid mass	No results	No results	Lipids and lipid-like molecules	Fatty Acyls	Eicosanoids	Prostaglandins and related compounds	0.62819	-0.670728	0.00502793	1	1.14399	down	1.04903e+08	7.02948e+07	8.53584e+07	6.85229e+07	8.55548e+07	1.85789e+08	1.22637e+08	1.16082e+08	1.17495e+08	1.18043e+08	0.00591196
Com_15067_neg	Prostaglandin B2	C20 H30 O4	334.215	6.556	333.208	No results	No results	Full match	Lipids and lipid-like molecules	Fatty Acyls	Eicosanoids	Prostaglandins and related compounds	0.281477	-1.82891	0.00608417	1	1.24976	down	5.85551e+06	2.37507e+06	1.4753e+06	3.31775e+06	1.37981e+06	1.07195e+07	1.02285e+07	1.03269e+07	9.77083e+06	1.01253e+07	0.00707616
Com_6116_neg	14,15-Leukotriene E4	C23 H37 N O5 S	439.233	6.101	438.226	Invalid mass	No results	No results	Lipids and lipid-like molecules	Fatty Acyls	Eicosanoids	Leukotrienes	1.79182	0.841424	0.00737395	1	1.17994	up	9.46362e+07	5.08425e+07	8.78291e+07	8.30819e+07	5.8252e+07	3.81671e+07	3.87024e+07	4.41386e+07	3.90545e+07	4.90221e+07	0.00848401
Com_9380_neg	(±)11(12)-DiHET	C20 H34 O4	374.217	2.409	373.21	Invalid mass	No results	No results					1.53201	0.615427	0.00750168	0.92	1.11005	up	1.52253e+07	9.66841e+06	1.14562e+07	9.56266e+06	1.20478e+07	1.04543e+07	6.73981e+06	6.99983e+06	6.93188e+06	6.70706e+06	0.00853914
Com_8238_neg	JWH 018 N-(5-hydroxypentyl) β-D-Glucuronide	C30 H31 N O8	533.198	2.837	532.191	Invalid mass	No results	No results					0.507191	-0.979399	0.00765457	0.96	1.13398	down	1.35996e+07	8.14955e+06	8.82711e+06	8.54841e+06	8.90935e+06	3.10778e+07	1.83907e+07	1.34653e+07	1.4541e+07	1.7231e+07	0.00862147
Com_4703_neg	4-(2-((4-Cyanophenyl)amino)oxazol-5-yl)benzonitrile	C17 H10 N4 O	286.09	1.335	285.082	Invalid mass	No results	No results	Organoheterocyclic compounds	Azoles	Oxazoles	Phenyl-1,3-oxazoles	0.355874	-1.49056	0.00848607	0.96	1.10185	down	1.84575e+06	977610	472854	835892	953726	5.29394e+06	3.13776e+06	1.63861e+06	2.16737e+06	2.05343e+06	0.00945843
Com_2424_neg	N1-phenethylbenzene-1-carbothioamide	C15 H15 N S	241.095	4.869	240.088	Invalid mass	No results	No results					0.405007	-1.30398	0.0109743	1	1.17381	down	2.70964e+07	2.37856e+07	2.65244e+07	2.37622e+07	8.14214e+06	5.18938e+07	6.41554e+07	4.66661e+07	4.95058e+07	5.76774e+07	0.0121057
Com_67_neg	α,α-Trehalose	C12 H22 O11	342.116	1.34	341.109	Full match	Full match	Full match	Organic oxygen compounds	Organooxygen compounds	Carbohydrates and carbohydrate conjugates	O-glycosyl compounds	0.0838435	-3.57616	0.0112679	1	1.1976	down	2.24094e+07	2.38696e+07	2.09692e+07	2.40655e+07	2.20669e+07	9.01852e+08	1.48164e+08	7.56549e+07	8.29336e+07	1.43682e+08	0.0123028
Com_2410_neg	(+/-)12(13)-DiHOME	C18 H34 O4	314.246	6.784	313.239	Full match	No results	Full match	Lipids and lipid-like molecules	Fatty Acyls	Fatty acids and conjugates	Long-chain fatty acids	0.263129	-1.92616	0.0167162	1	1.15055	down	5.50589e+07	2.04832e+07	5.72646e+06	2.06171e+07	5.94176e+06	9.38806e+07	7.93451e+07	7.71924e+07	7.53963e+07	8.39746e+07	0.018067
Com_9098_neg	2-(4-oxo-4H-chromen-3-yl)-2,3,4,5-tetrahydro-1,5-benzothiazepin-4-one	C18 H13 N O3 S	323.068	1.701	322.06	Invalid mass	No results	No results					0.503228	-0.990715	0.0186208	0.92	1.04834	down	1.09435e+07	6.07169e+06	7.43138e+06	5.9663e+06	7.1867e+06	2.73766e+07	1.33048e+07	1.05877e+07	1.04216e+07	1.30259e+07	0.0199242
Com_8880_neg	Dulcitol	C6 H14 O6	182.079	1.322	181.072	No results	No results	Full match	Organic oxygen compounds	Organooxygen compounds	Carbohydrates and carbohydrate conjugates	Sugar alcohols	1.81816	0.862478	0.0197169	1	1.11611	up	1.13759e+07	9.93206e+06	9.58205e+06	9.11078e+06	1.09225e+07	3.37659e+06	4.07716e+06	7.74162e+06	8.33039e+06	4.48242e+06	0.0208881
Com_5419_neg	(R)-3-Hydroxy myristic acid	C14 H28 O3	244.204	6.91	243.197	Full match	No results	No results	Lipids and lipid-like molecules	Fatty Acyls	Fatty acids and conjugates	Long-chain fatty acids	0.362703	-1.46314	0.0208974	1	1.12022	down	1.78748e+07	9.6492e+06	3.14549e+06	8.0556e+06	3.21192e+06	2.37668e+07	2.21157e+07	2.66339e+07	2.15982e+07	2.1509e+07	0.0218251
Com_15451_neg	Neopterin	C9 H11 N5 O4	253.081	6.197	252.074	No results	No results	Full match	Organoheterocyclic compounds	Pteridines and derivatives	Pterins and derivatives	Biopterins and derivatives	0.65295	-0.614955	0.0210092	1	1.02072	down	1.77581e+06	1.51988e+06	877404	1.42906e+06	1.3863e+06	2.8039e+06	2.44371e+06	1.82681e+06	1.79433e+06	1.83414e+06	0.0218251
Com_17733_neg	L-Histidinol	C6 H11 N3 O	141.09	1.348	140.083	No results	No results	Full match	Organic nitrogen compounds	Organonitrogen compounds	Amines	Aralkylamines	1.74118	0.800065	0.0255877	0.96	1.09615	up	1.68961e+06	1.64416e+06	1.75196e+06	1.5956e+06	1.80218e+06	1.61382e+06	1.11024e+06	781628	810780	555809	0.0263258
Com_16723_neg	Allantoin	C4 H6 N4 O3	158.044	1.327	315.082	No results	No results	Full match	Organoheterocyclic compounds	Azoles	Imidazoles	Imidazoles	1.85041	0.887848	0.031277	1	1.04109	up	6.75057e+06	3.15052e+06	3.05704e+06	2.69429e+06	2.65827e+06	2.25231e+06	1.66536e+06	2.01219e+06	1.98202e+06	1.98358e+06	0.0318727
Com_21_neg	2-Furoic acid	C5 H4 O3	112.016	1.869	111.009	Full match	Full match	Full match	Organoheterocyclic compounds	Furans	Furoic acid and derivatives	Furoic acids	1.50854	0.593148	0.0322215	1	1.03618	up	8.83973e+09	7.08056e+09	7.94412e+09	7.19519e+09	7.7854e+09	6.7583e+09	3.46503e+09	5.83948e+09	6.11846e+09	3.56888e+09	0.0325255
Com_4487_neg	Dimetghyl 4-Hydroxyisophthalate	C10 H10 O5	210.053	5.223	209.045	No results	No results	Full match					0.593141	-0.753553	0.0328071	0.88	1.01526	down	1.23046e+07	6.80457e+06	1.20013e+07	7.92839e+06	1.98244e+07	1.61089e+07	1.85056e+07	2.52644e+07	2.1487e+07	1.7874e+07	0.0328071

## Sheet: Fig3-Fecal Metabolism
Compound_ID	Name	Formula	Molecular Weight	RT [min]	m/z	mzCloud_Results	mzVault_Results	MassList_Results	Class_I	Class_II	Class_III	Class_IV	FC	log2FC	Pvalue	ROC	VIP	Up.Down	neg_T1	neg_T2	neg_T4	neg_T5	neg_T6	neg_T8	neg_T12	neg_NB1	neg_NB2	neg_NB3	neg_NB6	neg_NB8	neg_NB10	neg_NB12	FDR
Com_7572_neg	15(S)-HpEPE	C20 H30 O4	334.214	7.746	333.207	Full match	No results	Full match	Lipids and lipid-like molecules	Fatty Acyls	Eicosanoids	Hydroperoxyeicosapentaenoic acids	0.409169	-1.28923	0.000741382	0.979592	2.47652	down	2.88574e+06	5.07121e+06	8.76185e+06	6.80118e+06	4.6409e+06	6.26492e+06	3.4128e+06	2.26727e+07	9.82029e+06	1.4101e+07	1.48832e+07	7.51407e+06	1.00136e+07	1.34719e+07	0.0170953
Com_10601_neg	2,3,4-Trihydroxybenzoic acid	C7 H6 O5	170.021	4.951	169.014	No results	No results	Full match	Phenylpropanoids and polyketides	Cinnamic acids and derivatives	Hydroxycinnamic acids and derivatives	Hydroxycinnamic acids	2.01613	1.01159	0.0014147	0.959184	2.303	up	4.54341e+06	7.75208e+06	8.60472e+06	8.13184e+06	7.3613e+06	1.11864e+07	5.23048e+06	3.48793e+06	4.19733e+06	3.37002e+06	2.64953e+06	2.10958e+06	5.17731e+06	5.20214e+06	0.0170953
Com_18532_neg	L-Homocystine	C8 H16 N2 O4 S2	268.058	5.078	267.051	Invalid mass	No results	No results	Organic acids and derivatives	Carboxylic acids and derivatives	Amino acids, peptides, and analogues	L-alpha-amino acids	3.71185	1.89214	0.00173374	0.959184	2.34735	up	6.16911e+06	1.99368e+06	3.50601e+06	4.90646e+06	7.70065e+06	7.82162e+06	3.52235e+06	1.24435e+06	346727	715814	730041	747947	2.39856e+06	3.41282e+06	0.0170953
Com_17246_neg	3,4,5-trihydroxycyclohex-1-ene-1-carboxylic acid	C7 H10 O5	174.053	4.738	173.045	Full match	No results	No results					1.72862	0.789618	0.00180903	0.979592	2.28475	up	1.5218e+07	1.89416e+07	1.77449e+07	1.86756e+07	1.29194e+07	1.23642e+07	1.06667e+07	1.03121e+07	8.13928e+06	9.38267e+06	8.0695e+06	4.86212e+06	8.66952e+06	1.21924e+07	0.0170953
Com_10763_neg	Hypotaurine	C2 H7 N O2 S	109.02	1.318	263.038	No results	No results	Full match	Organic acids and derivatives	Sulfinic acids and derivatives	Sulfinic acids	Sulfinic acids	5.05344	2.33727	0.00230997	0.959184	2.28256	up	6.79901e+06	2.12823e+07	3.38079e+06	1.90641e+06	1.36224e+07	7.24164e+06	4.96743e+06	867956	540349	1.88443e+06	1.13597e+06	1.83641e+06	1.30488e+06	4.14478e+06	0.0170953
Com_25322_neg	Quinoline-4-carboxylic acid	C10 H7 N O2	173.047	4.851	172.04	No results	No results	Full match	Organoheterocyclic compounds	Quinolines and derivatives	Quinoline carboxylic acids	Quinoline carboxylic acids	1.78287	0.834204	0.00233118	0.959184	2.23351	up	1.42773e+07	2.49454e+07	1.61584e+07	2.13929e+07	1.29597e+07	1.22316e+07	1.23552e+07	9.07567e+06	8.37841e+06	9.60329e+06	1.05033e+07	5.20921e+06	8.59933e+06	1.27522e+07	0.0170953
Com_21455_neg	D-Ribose	C5 H10 O5	150.053	10.353	195.051	No results	No results	Full match	Organic oxygen compounds	Organooxygen compounds	Carbohydrates and carbohydrate conjugates	Pentoses	1.85718	0.893111	0.00362041	0.959184	2.17684	up	3.46385e+06	7.12355e+06	4.42045e+06	4.55762e+06	6.66642e+06	3.67475e+06	3.59429e+06	1.98795e+06	1.40006e+06	2.04612e+06	3.63713e+06	2.26319e+06	3.3259e+06	3.37829e+06	0.0211321
Com_466_neg	D-(-)-Mannitol	C6 H14 O6	182.079	1.329	181.072	Full match	Full match	Full match	Organic oxygen compounds	Organooxygen compounds	Carbohydrates and carbohydrate conjugates	Sugar alcohols	4.29975	2.10425	0.00384221	0.938776	2.18598	up	1.07921e+08	4.49182e+08	3.03204e+08	7.31736e+07	1.61677e+08	5.9853e+07	6.80926e+07	1.80658e+07	4.62686e+07	2.33449e+07	3.16185e+07	9.93816e+07	3.24131e+07	3.33665e+07	0.0211321
Com_26305_neg	Calcium D-Panthotenate	C18 H32 Ca N2 O10	476.17	5.787	475.163	No results	No results	Full match	Organic acids and derivatives	Carboxylic acids and derivatives	Amino acids, peptides, and analogues	Beta amino acids and derivatives	1.73836	0.797727	0.00696292	0.877551	2.13445	up	1.29293e+06	988453	1.17059e+06	1.72933e+06	590102	1.4033e+06	1.45244e+06	606893	919863	668789	783247	508413	819548	656061	0.0340409
Com_4435_neg	4-Methylvaleric Acid	C6 H12 O2	116.083	5.513	161.082	No results	No results	Full match	Lipids and lipid-like molecules	Fatty Acyls	Fatty acids and conjugates	Hydroxy fatty acids	5.3077	2.40809	0.0103851	0.897959	2.10545	up	4.72618e+07	5.98996e+07	7.32784e+07	8.39911e+06	2.76265e+07	6.74383e+06	1.0843e+07	3.6579e+06	7.91698e+06	5.00432e+06	6.20933e+06	8.59687e+06	4.18643e+06	8.52494e+06	0.0442597
Com_842_neg	4-Hydroxybenzoic acid	C7 H6 O3	138.031	5.343	137.024	No results	No results	Full match	Benzenoids	Benzene and substituted derivatives	Benzoic acids and derivatives	Hydroxybenzoic acid derivatives	2.0567	1.04033	0.0110649	0.918367	2.02775	up	1.28823e+08	2.36022e+08	1.41846e+08	9.31438e+07	1.97945e+08	1.11756e+08	1.22681e+08	3.90199e+07	1.11424e+08	5.52638e+07	5.91145e+07	2.34843e+07	8.55831e+07	1.27991e+08	0.0442597
Com_1843_neg	Dl-3,4-Dihydroxymandelic Acid	C8 H8 O5	184.037	5.173	183.03	No results	No results	Full match					3.71483	1.8933	0.0141604	0.938776	2.0201	up	1.36016e+07	1.40657e+07	1.17581e+08	2.42484e+07	1.59813e+07	1.71372e+07	1.31841e+07	8.42787e+06	9.96723e+06	5.14274e+06	5.52084e+06	5.47692e+06	1.4393e+07	9.16272e+06	0.0473582
Com_7950_neg	PG O-16:2_16:0	C38 H73 O9 P	329.244	10.599	328.236	No results	Invalid mass	No results					0.358195	-1.48118	0.0161819	0.897959	1.91822	down	1.17957e+06	2.55011e+06	3.35583e+06	1.96274e+06	3.91085e+06	4.115e+06	3.60296e+06	2.24067e+06	7.08303e+06	1.67191e+07	1.55196e+07	5.83876e+06	4.73515e+06	5.58943e+06	0.0473582
Com_853_neg	alpha-Ketoglutaric acid	C5 H6 O5	146.021	4.931	191.019	No results	No results	Full match	Organic acids and derivatives	Keto acids and derivatives	Gamma-keto acids and derivatives	Gamma-keto acids and derivatives	2.92941	1.55061	0.017612	0.877551	1.92614	up	4.66016e+07	6.5e+07	8.68952e+07	3.58362e+07	5.98229e+07	3.22391e+08	1.07453e+08	3.61469e+07	2.23436e+07	2.53623e+07	4.31019e+07	2.02815e+07	2.21723e+07	7.77401e+07	0.0473582
Com_25179_neg	SL 17:0;O/18:0	C35 H71 N O5 S	617.514	10.378	616.507	No results	Invalid mass	No results					0.498066	-1.00559	0.0199738	0.795918	1.90959	down	216133	317090	577457	510704	454367	440393	439580	388011	365214	942631	994849	928420	1.46408e+06	851196	0.0473582
Com_12727_neg	N-Carbamyl-L-glutamicacid	C6 H10 N2 O5	190.059	1.362	171.041	No results	No results	Full match	Benzenoids	Benzene and substituted derivatives	Diphenylmethanes	Diphenylmethanes	3.1319	1.64704	0.022958	0.816327	1.8456	up	1.63055e+07	1.42352e+07	4.83373e+07	1.86645e+07	8.7038e+06	4.68081e+06	7.55012e+06	8.76724e+06	9.52634e+06	4.73602e+06	1.14798e+06	1.26683e+06	4.00633e+06	8.37846e+06	0.0473582
Com_3959_neg	4-Methyl-2-Oxopentanoic Acid	C6 H10 O3	130.063	0.898	129.055	No results	No results	Full match					1.44505	0.531116	0.0235113	0.836735	1.80911	up	1.1015e+08	1.20335e+08	2.01285e+08	1.52527e+08	1.30506e+08	1.27688e+08	2.01105e+08	1.21613e+08	1.40012e+08	5.86526e+07	9.40221e+07	9.45168e+07	1.27452e+08	8.59211e+07	0.0473582
Com_7273_neg	2-Hydroxy-2-methyl-3-buten-1-yl beta-D-glucopyranoside	C11 H20 O7	310.127	4.938	309.119	Invalid mass	No results	No results					1.99706	0.997879	0.02488	0.857143	1.85577	up	8.06644e+06	1.6008e+07	4.21531e+06	4.10355e+06	6.30125e+06	1.14741e+07	8.38419e+06	2.0691e+06	1.93333e+06	3.53324e+06	3.02107e+06	9.48528e+06	3.36364e+06	5.91383e+06	0.0473582
Com_20799_neg	Docosahexanoic acid	C22 H32 O2	656.483	10.591	327.234	No results	Invalid mass	No results	Lipids and lipid-like molecules	Fatty Acyls	Fatty acids and conjugates	Very long-chain fatty acids	0.227964	-2.13312	0.0256002	0.836735	1.78752	down	252126	1.75385e+06	767277	322517	1.40115e+06	4.83431e+06	816214	793118	3.31401e+06	1.46938e+07	1.23064e+07	1.61663e+06	2.21391e+06	9.57558e+06	0.0473582
Com_2831_neg	MGDG 16:0_18:1	C43 H80 O10	802.572	10.594	801.565	No results	Invalid mass	No results					3.33059	1.73578	0.0266618	0.816327	1.78184	up	7.88193e+06	4.51523e+07	1.69292e+07	2.71987e+07	2.40393e+06	1.36156e+07	3.84096e+07	4.84482e+06	2.52977e+06	2.68045e+06	2.76739e+06	2.00932e+06	5.86578e+06	2.48173e+07	0.0473582
Com_10554_neg	12(S)-HETE	C20 H32 O3	320.235	8.585	319.227	No results	No results	Full match	Lipids and lipid-like molecules	Fatty Acyls	Eicosanoids	Hydroxyeicosatetraenoic acids	0.483153	-1.04945	0.0268069	0.877551	1.77938	down	4.52654e+06	2.7217e+06	1.19933e+06	4.27544e+06	3.90605e+06	4.81841e+06	4.15363e+06	2.27028e+06	7.22492e+06	8.21556e+06	1.02264e+07	7.74529e+06	5.31704e+06	1.1988e+07	0.0473582
Com_3088_neg	β-Estradiol-17β-glucuronide	C24 H32 O8	448.214	5.146	447.206	Invalid mass	No results	No results	Lipids and lipid-like molecules	Steroids and steroid derivatives	Steroidal glycosides	Steroidal glycosides	0.427889	-1.22469	0.0284041	0.816327	1.81963	down	493258	8.8134e+06	867167	662922	4.40772e+06	4.08871e+07	3.59499e+06	4.01211e+07	1.87634e+07	1.63284e+07	1.48091e+07	2.00284e+07	2.58892e+07	3.64464e+06	0.0473582
Com_1483_neg	SL 17:0;O/15:0	C32 H65 N O5 S	575.458	10.379	574.451	No results	Full match	No results					0.344072	-1.53922	0.0290057	0.918367	1.81981	down	2.1764e+07	1.53486e+07	752436	1.50917e+07	8.13821e+06	9.23497e+06	1.61091e+07	1.5963e+07	1.95796e+07	4.44738e+07	1.85948e+07	7.08463e+07	4.54834e+07	3.62827e+07	0.0473582
Com_3651_neg	Pimelic acid	C7 H12 O4	160.073	2.48	159.066	Full match	No results	Full match	Lipids and lipid-like molecules	Fatty Acyls	Fatty acids and conjugates	Medium-chain fatty acids	1.96807	0.97678	0.0292167	0.816327	1.77228	up	1.39745e+08	1.12412e+08	9.88065e+07	6.79545e+07	5.5118e+07	3.60248e+07	3.85564e+07	7.58793e+07	3.81389e+07	2.40575e+07	2.56574e+07	2.22832e+07	5.12881e+07	4.14548e+07	0.0473582
Com_7021_neg	Cer 18:1;2O/20:4	C38 H67 N O3	631.517	10.053	630.51	No results	Invalid mass	No results					0.341049	-1.55195	0.0296228	0.836735	1.85254	down	2.35759e+06	2.15091e+06	1.51082e+06	2.23396e+06	4.29075e+06	1.8269e+06	3.17724e+06	1.66732e+06	4.53159e+06	3.66803e+06	3.52365e+06	1.06052e+07	1.39026e+07	1.35551e+07	0.0473582
Com_3041_neg	Oxoadipic Acid	C6 H8 O5	160.037	1.453	159.029	No results	No results	Full match	Organic acids and derivatives	Keto acids and derivatives	Medium-chain keto acids and derivatives	Medium-chain keto acids and derivatives	2.0334	1.02389	0.029644	0.897959	1.79777	up	3.15462e+07	6.7915e+07	3.91211e+07	5.72e+07	4.91956e+07	8.76271e+07	9.70456e+07	3.04964e+07	2.23838e+07	2.74675e+07	3.23307e+07	5.57923e+06	5.59156e+07	3.71234e+07	0.0473582
Com_1814_neg	Mevalonic acid	C6 H12 O4	148.073	4.79	147.066	Full match	No results	Full match	Lipids and lipid-like molecules	Fatty Acyls	Fatty acids and conjugates	Hydroxy fatty acids	1.90743	0.931632	0.0305355	0.857143	1.75692	up	4.54053e+07	1.03612e+08	1.35955e+08	6.56419e+07	1.23058e+08	2.07069e+08	8.85257e+07	3.29451e+07	2.8686e+07	5.99322e+07	1.21059e+08	3.62776e+07	4.45909e+07	7.98092e+07	0.0473582
Com_4507_neg	2,3-Dinor prostaglandin E1	C18 H30 O5	326.209	6.641	325.202	Full match	No results	No results	Lipids and lipid-like molecules	Fatty Acyls	Eicosanoids	Prostaglandins and related compounds	2.39833	1.26203	0.0313442	0.857143	1.75999	up	9.79442e+06	1.37122e+07	5.5825e+07	2.36826e+07	2.1616e+07	3.68432e+07	1.80699e+07	6.96798e+06	1.69477e+07	4.79223e+06	1.17599e+07	1.7998e+06	1.69091e+07	1.56852e+07	0.0473582
Com_1827_neg	2-Anisic acid	C8 H8 O3	152.047	5.048	151.04	Full match	Full match	Full match	Benzenoids	Benzene and substituted derivatives	Benzoic acids and derivatives	O-methoxybenzoic acids and derivatives	1.96533	0.974774	0.0350154	0.836735	1.7071	up	1.75817e+07	6.45887e+07	3.14779e+07	3.37207e+07	4.10524e+07	8.91836e+07	4.14847e+07	1.62692e+07	2.38597e+07	2.5322e+07	8.44554e+06	1.00409e+07	1.9832e+07	5.85896e+07	0.0473582
Com_4578_neg	N-Acetyl-L-phenylalanine	C11 H13 N O3	207.089	5.593	206.082	Full match	Full match	Full match	Organic acids and derivatives	Carboxylic acids and derivatives	Amino acids, peptides, and analogues	Phenylalanine and derivatives	1.90494	0.929746	0.0351405	0.795918	1.74482	up	1.79057e+07	1.07055e+07	3.56646e+07	1.78767e+07	9.92315e+06	1.17425e+07	1.15507e+07	5.13885e+06	2.46851e+06	4.70403e+06	1.4413e+07	3.94837e+06	4.17592e+06	2.57142e+07	0.0473582
Com_777_neg	FAHFA 2:0/16:0	C18 H34 O4	268.24	10.075	313.238	No results	Invalid mass	No results					0.26473	-1.91741	0.0364622	0.836735	1.75112	down	4.67102e+06	7.4621e+06	4.15885e+06	1.04612e+07	1.52428e+07	6.01356e+06	7.58919e+06	2.67308e+07	9.51215e+06	8.35451e+07	5.68186e+07	6.03426e+06	9.72715e+06	1.76526e+07	0.0473582
Com_1422_neg	Acetylcarnitine	C9 H17 N O4	203.115	5.692	202.108	No results	No results	Full match	Lipids and lipid-like molecules	Fatty Acyls	Fatty acid esters	Acyl carnitines	1.60061	0.678621	0.038611	0.795918	1.74849	up	1.0844e+07	1.23128e+07	1.87067e+07	1.55166e+07	1.26711e+07	1.0652e+07	2.06321e+07	4.03682e+06	8.00627e+06	6.07338e+06	4.35041e+06	6.863e+06	1.4019e+07	1.99615e+07	0.0473582
Com_14885_neg	D-Glucosamine	C6 H13 N O5	179.079	1.308	178.072	No results	No results	Full match	Organic oxygen compounds	Organooxygen compounds	Carbohydrates and carbohydrate conjugates	Hexoses	2.75926	1.46428	0.0390715	0.816327	1.67114	up	6.26607e+06	1.63231e+06	6.64516e+06	2.74152e+06	727902	1.79923e+06	1.09369e+06	3.05841e+06	354005	582102	525702	1.13271e+06	1.46453e+06	459155	0.0473582
Com_5344_neg	Dimetghyl 4-Hydroxyisophthalate	C10 H10 O5	210.053	5.646	209.045	No results	No results	Full match					2.04365	1.03114	0.039356	0.816327	1.70204	up	7.35747e+06	1.70241e+07	3.0945e+06	8.19254e+06	7.83426e+06	1.68292e+07	6.53445e+06	4.24407e+06	2.63583e+06	2.75774e+06	8.31126e+06	2.05138e+06	5.66979e+06	7.04921e+06	0.0473582
Com_12401_neg	s7p	C7 H15 O10 P	290.04	1.475	289.033	No results	No results	Full match	Organic oxygen compounds	Organooxygen compounds	Carbohydrates and carbohydrate conjugates	C-glycosyl compounds	7.00934	2.80928	0.0398825	0.897959	1.80564	up	678102	2.00851e+06	2.22568e+07	1.38662e+07	1.41413e+06	3.11351e+06	1.49655e+06	1.04454e+06	778048	675890	1.10594e+06	508127	1.07005e+06	1.21371e+06	0.0473582
Com_25124_neg	Folic acid	C19 H19 N7 O6	441.141	5.132	440.133	No results	No results	Full match	Organic acids and derivatives	Carboxylic acids and derivatives	Amino acids, peptides, and analogues	Glutamic acid and derivatives	3.18	1.66903	0.0399363	0.897959	1.7942	up	2.29234e+06	2.85493e+06	8.14964e+06	1.0656e+06	806712	1.11789e+06	886284	602685	605393	655924	999459	1.02339e+06	691315	822273	0.0473582
Com_27260_neg	7,8-Dihydrofolate	C19 H21 N7 O6	443.153	5.067	442.146	No results	No results	Full match					1.73007	0.790827	0.041184	0.816327	1.67027	up	616074	1.71666e+06	2.17441e+06	1.89105e+06	1.08047e+06	1.63423e+06	933496	791123	580117	788446	1.33863e+06	360351	747613	1.20066e+06	0.0473582
Com_3707_neg	Prostaglandin E3	C20 H30 O5	350.212	8.607	349.205	Invalid mass	No results	No results	Lipids and lipid-like molecules	Fatty Acyls	Eicosanoids	Prostaglandins and related compounds	0.288552	-1.7931	0.0417007	0.795918	1.71384	down	6.28921e+06	4.82995e+06	6.27461e+06	696245	1.8863e+07	1.93498e+06	7.22985e+06	2.44452e+07	4.01204e+07	1.9995e+07	3.18507e+06	4.24328e+06	4.36188e+07	2.42171e+07	0.0473582
Com_11566_neg	DL-3,4-Dihydroxyphenyl glycol	C8 H10 O4	170.058	4.901	169.05	No results	No results	Full match					1.47775	0.563402	0.0422158	0.836735	1.73325	up	1.16112e+07	1.02074e+07	8.54931e+06	8.82314e+06	7.66876e+06	6.9146e+06	6.3411e+06	5.15639e+06	5.18296e+06	3.64268e+06	5.15654e+06	2.6544e+06	6.50556e+06	1.23819e+07	0.0473582
Com_18310_neg	N1-[4-(cyanomethyl)phenyl]-4-chlorobenzamide	C15 H11 Cl N2 O	270.053	8.615	269.045	Invalid mass	No results	No results					2.53228	1.34043	0.0430529	0.816327	1.68729	up	6.19638e+06	5.81748e+06	2.25142e+07	1.64311e+07	4.0146e+06	5.25651e+06	2.92603e+06	2.5175e+06	3.31307e+06	3.55153e+06	6.09247e+06	1.5082e+06	5.31186e+06	2.64589e+06	0.0473582
Com_447_neg	N-Acetylneuraminic acid	C11 H19 N O9	309.106	1.594	308.098	Full match	Full match	Full match	Organic oxygen compounds	Organooxygen compounds	Carbohydrates and carbohydrate conjugates	N-acylneuraminic acids	0.40299	-1.31119	0.0452588	0.816327	1.72433	down	2.57731e+08	1.1034e+08	1.94817e+08	3.30515e+08	4.30358e+08	8.8739e+07	1.08584e+08	1.02014e+09	7.04479e+08	1.63014e+08	1.50284e+08	5.44196e+08	8.58049e+08	3.34342e+08	0.0481433
Com_10472_neg	2'-Deoxyuridine-5-monophosphate	C9 H13 N2 O8 P	308.039	5.753	307.031	Invalid mass	No results	No results	Nucleosides, nucleotides, and analogues	Pyrimidine nucleotides	Pyrimidine deoxyribonucleotides	Pyrimidine 2'-deoxyribonucleoside monophosphates	4.48306	2.16448	0.0470533	0.877551	1.73391	up	529784	9.70206e+06	1.20053e+06	691163	1.96028e+06	565289	2.38311e+06	506835	551852	406980	777858	461135	601176	493398	0.0481433
Com_5406_neg	Lipoic acid	C8 H14 O2 S2	206.042	2.5	205.035	Invalid mass	No results	No results	Organoheterocyclic compounds	Dithiolanes	Lipoic acids and derivatives	Lipoic acids and derivatives	2.43982	1.28677	0.0478593	0.816327	1.67441	up	1.11772e+07	6.96042e+07	2.24732e+07	1.77061e+07	4.02594e+07	9.70338e+07	4.31759e+07	1.26279e+07	1.56849e+07	1.75543e+07	4.27237e+07	6.27364e+06	1.18039e+07	1.68777e+07	0.0481433
Com_11661_neg	Acetylcysteine	C5 H9 N O3 S	163.03	5.382	162.023	No results	No results	Full match	Organic acids and derivatives	Carboxylic acids and derivatives	Amino acids, peptides, and analogues	N-acyl-L-alpha-amino acids	2.02704	1.01938	0.0481433	0.755102	1.6202	up	1.19911e+06	5.18664e+06	2.82962e+06	1.86865e+06	2.52759e+06	6.78506e+06	2.77876e+06	1.00056e+06	880767	1.67797e+06	3.11062e+06	470136	1.28675e+06	3.00631e+06	0.0481433

## Sheet: Fig3-Serum Elisa
Fig3 F
					Unpaired t test
					P value	0.014
					P value summary	*
					Significantly different (P < 0.05)?	Yes
					One- or two-tailed P value?	Two-tailed
					t, df	t=2.971, df=10
					How big is the difference?
					Mean of column A	6.997
					Mean of column B	14.3
					Difference between means (B - A) ± SEM	7.302 ± 2.458
					95% confidence interval	1.826 to 12.78
					R squared (eta squared)	0.4689
BHI	BX-BC08				F test to compare variances
6.477	19.466				F, DFn, Dfd	1.069, 5, 5
4.231	13.687				P value	0.9432
10.9765	12.682				P value summary	ns
5.192	7.341				Significantly different (P < 0.05)?	No
13.2965	17.142
1.8075	15.4725

## Sheet: Fig4
Fig4 C						Table Analyzed	Data 4
						Column B	α-ketoglutaric acid
						vs.	vs.
						Column A	Sterile water
						Unpaired t test
						P value	0.0406
						P value summary	*
						Significantly different (P < 0.05)?	Yes
						One- or two-tailed P value?	Two-tailed
						t, df	t=2.155, df=26
						How big is the difference?
	Sterile water	α-ketoglutaric acid				Mean of column A	0.3949
1	0.198333	0.182308				Mean of column B	0.2762
2	0.1975	0.182308				Difference between means (B - A) ± SEM	-0.1186 ± 0.05506
3	0.22	0.201538				95% confidence interval	-0.2318 to -0.005455
4	0.235	0.208462				R squared (eta squared)	0.1515
5	0.259091	0.209692
6	0.289091	0.221692				F test to compare variances
7	0.339091	0.232308				F, DFn, Dfd	3.764, 13, 13
8	0.375455	0.248462				P value	0.0234
9	0.401818	0.280769				P value summary	*
10	0.49	0.306574				Significantly different (P < 0.05)?	Yes
11	0.530909	0.329231
12	0.58	0.367692
13	0.623	0.39
14	0.788888	0.506154
Fig4 D					Two-way ANOVA	Ordinary						Compare each cell mean with the other cell mean in that row
					Alpha	0.05
												Number of families	1
					Source of Variation	% of total variation	P value	P value summary	Significant?			Number of comparisons per family	3
					Interaction	11.38	<0.0001	****	Yes			Alpha	0.05
					Row Factor	65	<0.0001	****	Yes
					Column Factor	22.58	<0.0001	****	Yes			Šídák's multiple comparisons test	Mean Diff.	95.00% CI of diff.	Below threshold?	Summary	Adjusted P Value
					ANOVA table	SS	DF	MS	F (DFn, DFd)	P value		Sterile water - α-ketoglutaric acid
					Interaction	48.72	2	24.36	F (2, 30) = 162.4	P<0.0001		1	0	-0.5654 to 0.5654	No	ns	>0.9999
					Row Factor	278.4	2	139.2	F (2, 30) = 928.0	P<0.0001		7	4.667	4.101 to 5.232	Yes	****	<0.0001
					Column Factor	96.69	1	96.69	F (1, 30) = 644.6	P<0.0001		14	5.167	4.601 to 5.732	Yes	****	<0.0001
					Residual	4.5	30	0.15
					Difference between column means
					Mean of Sterile water	5.278
					Mean of α-ketoglutaric acid	2
					Difference between means	3.278
					SE of difference	0.1291
					95% CI of difference	3.014 to 3.541
	Sterile water						α-ketoglutaric acid
1	0	0	0	0	0	0	0	0	0	0	0	0
7	7	6	7	6	7	6	2	1	2	2	2	2
14	10	9	10	9	9	9	4	5	4	4	4	4
Fig4 F
					Column B	α-ketoglutaric acid
					vs.	vs.
					Column A	Sterile water
					Unpaired t test
					P value	0.0019
					P value summary	**
					Significantly different (P < 0.05)?	Yes
					One- or two-tailed P value?	Two-tailed
					t, df	t=4.557, df=8
					How big is the difference?
					Mean of column A	153.3
Sterile water	α-ketoglutaric acid				Mean of column B	24.61
263.4	33.3867				Difference between means (B - A) ± SEM	-128.7 ± 28.25
141.06	24.8933				95% confidence interval	-193.9 to -63.59
134.713	24.1667				R squared (eta squared)	0.7219
106.88	22.9333
120.693	17.6667
Fig4 G
					Column B	α-ketoglutaric acid
					vs.	vs.
					Column A	Sterile water
					Unpaired t test
					P value	0.0492
					P value summary	*
					Significantly different (P < 0.05)?	Yes
					One- or two-tailed P value?	Two-tailed
					t, df	t=2.140, df=15
					How big is the difference?
					Mean of column A	3.391
					Mean of column B	1.369
Sterile water	α-ketoglutaric acid				Difference between means (B - A) ± SEM	-2.022 ± 0.9451
2.44276	2.36418				95% confidence interval	-4.037 to -0.007892
3.24849	0.0676602				R squared (eta squared)	0.2339
5.33344	2.73032
1.35431	0.0528012
1.46665	2.89175
3.81714	1.37298
1.49781	0.100198
2.76715
8.70661
3.27392
					Column B	α-ketoglutaric acid
					vs.	vs.
					Column A	Sterile water
					Unpaired t test
					P value	0.0007
					P value summary	***
					Significantly different (P < 0.05)?	Yes
					One- or two-tailed P value?	Two-tailed
					t, df	t=3.905, df=23
					How big is the difference?
					Mean of column A	1.01
					Mean of column B	0.5813
					Difference between means (B - A) ± SEM	-0.4290 ± 0.1098
Sterile water	α-ketoglutaric acid				95% confidence interval	-0.6562 to -0.2017
1.02529	0.402354				R squared (eta squared)	0.3987
1.68033	0.43504
1.00241	0.451045
0.78534	1.05552
0.737323	1.08932
0.764306	0.343388
1.36111	0.597299
0.853607	0.552633
1.15647	0.70783
0.867803	0.443233
1.28379	0.478645
0.99273	0.419537
0.623354
					Column B	α-ketoglutaric acid
					vs.	vs.
					Column A	Sterile water
					Unpaired t test
					P value	0.0305
					P value summary	*
					Significantly different (P < 0.05)?	Yes
					One- or two-tailed P value?	Two-tailed
					t, df	t=2.284, df=27
					How big is the difference?
					Mean of column A	1.188
					Mean of column B	0.6477
Sterile water	α-ketoglutaric acid				Difference between means (B - A) ± SEM	-0.5404 ± 0.2366
1.9528	1.09218				95% confidence interval	-1.026 to -0.05490
0.451531	1.08404				R squared (eta squared)	0.1619
0.804135	0.606128
2.71326	0.459474
0.691559	0.386418
0.751632	1.69598
1.80492	1.04799
0.637156	0.487951
0.75331	0.885478
2.21522	0.286755
0.730682	0.205083
0.713141	0.113039
1.63415	0.0700433
0.410551
0.74507
2.00052
					Column B	α-ketoglutaric acid
					vs.	vs.
					Column A	Sterile water
					Unpaired t test
					P value	0.0364
					P value summary	*
					Significantly different (P < 0.05)?	Yes
					One- or two-tailed P value?	Two-tailed
					t, df	t=2.271, df=17
Sterile water	α-ketoglutaric acid				How big is the difference?
0.535948	0.470864				Mean of column A	1.918
5.52207	0.427258				Mean of column B	0.6428
3.83008	0.00307438				Difference between means (B - A) ± SEM	-1.275 ± 0.5616
0.980296	0.384005				95% confidence interval	-2.460 to -0.09064
0.449549	0.46271				R squared (eta squared)	0.2328
2.14062	1.57622
1.66845	1.30281
1.16668	0.459275
0.970176	0.281585
	1.05972
Fig4 H
					ANOVA summary				Number of families	1
					F	23.08			Number of comparisons per family	3
					P value	0.0003			Alpha	0.05
					P value summary	***
					Significant diff. among means (P < 0.05)?	Yes			Tukey's multiple comparisons test	Mean Diff.	95.00% CI of diff.	Below threshold?	Summary	Adjusted P Value
					R squared	0.8369			ctrl vs. IL4/IL13	0.49	0.2820 to 0.6980	Yes	***	0.0003	A-B
									ctrl vs. IL4/IL13+AKG	0.135	-0.07300 to 0.3430	No	ns	0.22	A-C
									IL4/IL13 vs. IL4/IL13+AKG	-0.355	-0.5630 to -0.1470	Yes	**	0.0026	B-C
									Test details	Mean 1	Mean 2	Mean Diff.	SE of diff.	n1	n2	q	DF
									ctrl vs. IL4/IL13	1	0.51	0.49	0.0745	4	4	9.302	9
									ctrl vs. IL4/IL13+AKG	1	0.865	0.135	0.0745	4	4	2.563	9
									IL4/IL13 vs. IL4/IL13+AKG	0.51	0.865	-0.355	0.0745	4	4	6.739	9
ctrl	IL4/IL13	IL4/IL13+AKG
0.83	0.46	0.89
1.12	0.38	0.92
0.97	0.58	0.88
1.08	0.62	0.77
					ANOVA summary				Number of families	1
					F	12.45			Number of comparisons per family	3
					P value	0.0026			Alpha	0.05
					P value summary	**
					Significant diff. among means (P < 0.05)?	Yes			Tukey's multiple comparisons test	Mean Diff.	95.00% CI of diff.	Below threshold?	Summary	Adjusted P Value
					R squared	0.7345			ctrl vs. IL4/IL13	0.4125	0.1793 to 0.6457	Yes	**	0.0021	A-B
									ctrl vs. IL4/IL13+AKG	0.155	-0.07820 to 0.3882	No	ns	0.2068	A-C
									IL4/IL13 vs. IL4/IL13+AKG	-0.2575	-0.4907 to -0.02430	Yes	*	0.0318	B-C
									Test details	Mean 1	Mean 2	Mean Diff.	SE of diff.	n1	n2	q	DF
									ctrl vs. IL4/IL13	1	0.5875	0.4125	0.08352	4	4	6.984	9
									ctrl vs. IL4/IL13+AKG	1	0.845	0.155	0.08352	4	4	2.624	9
									IL4/IL13 vs. IL4/IL13+AKG	0.5875	0.845	-0.2575	0.08352	4	4	4.36	9
ctrl	IL4/IL13	IL4/IL13+AKG
0.8	0.68	0.87
1.2	0.52	0.81
0.9	0.56	0.92
1.1	0.59	0.78
					ANOVA summary				Number of families	1
					F	227.3			Number of comparisons per family	3
					P value	<0.0001			Alpha	0.05
					P value summary	****
					Significant diff. among means (P < 0.05)?	Yes			Tukey's multiple comparisons test	Mean Diff.	95.00% CI of diff.	Below threshold?	Summary	Adjusted P Value
					R squared	0.9806			ctrl vs. IL4/IL13	0.745	0.6474 to 0.8426	Yes	****	<0.0001	A-B
									ctrl vs. IL4/IL13+AKG	0.3725	0.2749 to 0.4701	Yes	****	<0.0001	A-C
									IL4/IL13 vs. IL4/IL13+AKG	-0.3725	-0.4701 to -0.2749	Yes	****	<0.0001	B-C
									Test details	Mean 1	Mean 2	Mean Diff.	SE of diff.	n1	n2	q	DF
									ctrl vs. IL4/IL13	1.02	0.275	0.745	0.03494	4	4	30.15	9
									ctrl vs. IL4/IL13+AKG	1.02	0.6475	0.3725	0.03494	4	4	15.08	9
									IL4/IL13 vs. IL4/IL13+AKG	0.275	0.6475	-0.3725	0.03494	4	4	15.08	9
ctrl	IL4/IL13	IL4/IL13+AKG
1.08	0.32	0.65
0.98	0.27	0.66
1.02	0.24	0.72
1	0.27	0.56
Fig4 J
					ANOVA summary				Number of families	1
					F	770.4			Number of comparisons per family	3
					P value	<0.0001			Alpha	0.05
					P value summary	****
					Significant diff. among means (P < 0.05)?	Yes			Tukey's multiple comparisons test	Mean Diff.	95.00% CI of diff.	Below threshold?	Summary	Adjusted P Value
					R squared	0.9961			Vehicle vs. AKG (1mM)	21.33	18.25 to 24.41	Yes	****	<0.0001	A-B
									Vehicle vs. AKG (10mM)	39.37	36.29 to 42.45	Yes	****	<0.0001	A-C
									AKG (1mM) vs. AKG (10mM)	18.03	14.95 to 21.11	Yes	****	<0.0001	B-C
									Test details	Mean 1	Mean 2	Mean Diff.	SE of diff.	n1	n2	q	DF
Vehicle	AKG (1mM)	AKG (10mM)							Vehicle vs. AKG (1mM)	77.23	55.9	21.33	1.004	3	3	30.05	6
77.4	55.5	36.4							Vehicle vs. AKG (10mM)	77.23	37.87	39.37	1.004	3	3	55.45	6
75.7	56.3	39.4							AKG (1mM) vs. AKG (10mM)	55.9	37.87	18.03	1.004	3	3	25.4	6
78.6	55.9	37.8
					ANOVA summary				Number of families	1
					F	205.6			Number of comparisons per family	3
					P value	<0.0001			Alpha	0.05
					P value summary	****
					Significant diff. among means (P < 0.05)?	Yes			Tukey's multiple comparisons test	Mean Diff.	95.00% CI of diff.	Below threshold?	Summary	Adjusted P Value
					R squared	0.9856			Vehicle vs. AKG (1mM)	-12.53	-15.38 to -9.689	Yes	****	<0.0001	A-B
									Vehicle vs. AKG (10mM)	-18.4	-21.24 to -15.56	Yes	****	<0.0001	A-C
									AKG (1mM) vs. AKG (10mM)	-5.867	-8.711 to -3.022	Yes	**	0.0018	B-C
									Test details	Mean 1	Mean 2	Mean Diff.	SE of diff.	n1	n2	q	DF
									Vehicle vs. AKG (1mM)	23.57	36.1	-12.53	0.927	3	3	19.12	6
									Vehicle vs. AKG (10mM)	23.57	41.97	-18.4	0.927	3	3	28.07	6
Vehicle	AKG (1mM)	AKG (10mM)							AKG (1mM) vs. AKG (10mM)	36.1	41.97	-5.867	0.927	3	3	8.95	6
21.8	36.2	41.3
24.1	35.1	41.9
24.8	37	42.7
					ANOVA summary				Number of families	1
					F	245.6			Number of comparisons per family	3
					P value	<0.0001			Alpha	0.05
					P value summary	****
					Significant diff. among means (P < 0.05)?	Yes			Tukey's multiple comparisons test	Mean Diff.	95.00% CI of diff.	Below threshold?	Summary	Adjusted P Value
					R squared	0.9879			Vehicle vs. AKG (1mM)	1.738	1.396 to 2.079	Yes	****	<0.0001	A-B
									Vehicle vs. AKG (10mM)	2.385	2.043 to 2.726	Yes	****	<0.0001	A-C
									AKG (1mM) vs. AKG (10mM)	0.647	0.3056 to 0.9884	Yes	**	0.0028	B-C
									Test details	Mean 1	Mean 2	Mean Diff.	SE of diff.	n1	n2	q	DF
									Vehicle vs. AKG (1mM)	3.287	1.549	1.738	0.1113	3	3	22.08	6
									Vehicle vs. AKG (10mM)	3.287	0.9023	2.385	0.1113	3	3	30.31	6
Vehicle	AKG (1mM)	AKG (10mM)							AKG (1mM) vs. AKG (10mM)	1.549	0.9023	0.647	0.1113	3	3	8.222	6
3.55046	1.53315	0.881356
3.14108	1.60399	0.940334
3.16935	1.51081	0.885246
					ANOVA summary				Number of families	1
					F	217.2			Number of comparisons per family	3
					P value	<0.0001			Alpha	0.05
					P value summary	****
					Significant diff. among means (P < 0.05)?	Yes			Tukey's multiple comparisons test	Mean Diff.	95.00% CI of diff.	Below threshold?	Summary	Adjusted P Value
					R squared	0.9864			Vehicle vs. AKG (1mM)	-3.003	-3.981 to -2.025	Yes	***	0.0002	A-B
									Vehicle vs. AKG (10mM)	-6.633	-7.611 to -5.655	Yes	****	<0.0001	A-C
									AKG (1mM) vs. AKG (10mM)	-3.63	-4.608 to -2.652	Yes	****	<0.0001	B-C
									Test details	Mean 1	Mean 2	Mean Diff.	SE of diff.	n1	n2	q	DF
									Vehicle vs. AKG (1mM)	1.4	4.403	-3.003	0.3187	3	3	13.33	6
									Vehicle vs. AKG (10mM)	1.4	8.033	-6.633	0.3187	3	3	29.43	6
Vehicle	AKG (1mM)	AKG (10mM)							AKG (1mM) vs. AKG (10mM)	4.403	8.033	-3.63	0.3187	3	3	16.11	6
1	4.21	8.67
1.62	4.54	7.77
1.58	4.46	7.66
